# Supplementary material for: Revision of the southern Andean genus Sadocus Sørensen, 1886 (Opiliones, Gonyleptidae, Pachylinae)
Source: Zookeys. 2021 Mar 22;1025:91–137. doi: 10.3897/zookeys.1025.57806 (PMC8007552; doi:10.3897/zookeys.1025.57806)
Supplement: XML Treatment for Sadocus [file zookeys.1025.57806-treatment1.xml]

<!DOCTYPE tp:taxon-treatment
  PUBLIC "-//TaxonX//DTD Taxonomic Treatment Publishing DTD v0 20100105//EN" "tax-treatment-NSO.dtd">
<tp:taxon-treatment xmlns:tp="http://www.plazi.org/taxpub"><tp:treatment-meta><kwd-group><label>Taxon classification</label><kwd><named-content xmlns:xlink="http://www.w3.org/1999/xlink" content-type="kingdom">Animalia</named-content></kwd><kwd><named-content xmlns:xlink="http://www.w3.org/1999/xlink" content-type="order">Opiliones</named-content></kwd><kwd><named-content xmlns:xlink="http://www.w3.org/1999/xlink" content-type="family">Gonyleptidae</named-content></kwd></kwd-group><mixed-citation publication-type="journal"><person-group><name><surname>Pessoa-Silva</surname><given-names>Marília</given-names></name><name><surname>Hara</surname><given-names>Marcos Ryotaro</given-names></name><name><surname>Pinto-da-Rocha</surname><given-names>Ricardo</given-names></name></person-group><article-title>Revision of the southern Andean genus <italic><tp:taxon-name><tp:taxon-name-part taxon-name-part-type="genus" reg="Sadocus">Sadocus</tp:taxon-name-part></tp:taxon-name></italic> Sørensen, 1886 (<tp:taxon-name><tp:taxon-name-part taxon-name-part-type="order">Opiliones</tp:taxon-name-part></tp:taxon-name>, <tp:taxon-name><tp:taxon-name-part taxon-name-part-type="family">Gonyleptidae</tp:taxon-name-part></tp:taxon-name>, <tp:taxon-name><tp:taxon-name-part taxon-name-part-type="subfamily">Pachylinae</tp:taxon-name-part></tp:taxon-name>)</article-title><source>Zookeys</source><day>22</day><month>3</month><year>2021</year><volume>1025</volume><fpage>91</fpage><lpage>137</lpage><pub-id pub-id-type="doi">10.3897/zookeys.1025.57806</pub-id></mixed-citation></tp:treatment-meta><tp:nomenclature><tp:taxon-name><object-id xmlns:xlink="http://www.w3.org/1999/xlink" content-type="arpha" xlink:type="simple">64992B26-2678-5565-9C34-FB3B4DBA0E0D</object-id>
                <tp:taxon-name-part taxon-name-part-type="genus" reg="Sadocus">Sadocus</tp:taxon-name-part>
              </tp:taxon-name><tp:taxon-authority>Sørensen, 1886</tp:taxon-authority><tp:nomenclature-citation-list><tp:nomenclature-citation><tp:taxon-name>
                    <tp:taxon-name-part taxon-name-part-type="genus" reg="Gonyleptes">Gonyleptes</tp:taxon-name-part>
                  </tp:taxon-name><comment>[part]: Gervais, 1842: 2 [<abbrev xmlns:xlink="http://www.w3.org/1999/xlink" xlink:title="redescription" id="ABBRID0EXVDI" xlink:type="simple">rdesc</abbrev>]; 1844: 105 [<abbrev xmlns:xlink="http://www.w3.org/1999/xlink" xlink:title="redescription" id="ABBRID0E2VDI" xlink:type="simple">rdesc</abbrev>]; 1847: 576–577 [<abbrev xmlns:xlink="http://www.w3.org/1999/xlink" xlink:title="citation" id="ABBRID0E6VDI" xlink:type="simple">cit</abbrev>]; 1849: 21, 24–26 [<abbrev xmlns:xlink="http://www.w3.org/1999/xlink" xlink:title="description" id="ABBRID0EDWDI" xlink:type="simple">desc</abbrev>, <abbrev xmlns:xlink="http://www.w3.org/1999/xlink" xlink:title="redescription" id="ABBRID0EHWDI" xlink:type="simple">rdesc</abbrev>]; <xref ref-type="bibr" rid="B9">Butler 1873</xref>: 113–114 [<abbrev xmlns:xlink="http://www.w3.org/1999/xlink" xlink:title="catalogue" id="ABBRID0EPWDI" xlink:type="simple">cat</abbrev>]; 1876: 153 [<abbrev xmlns:xlink="http://www.w3.org/1999/xlink" xlink:title="description" id="ABBRID0ETWDI" xlink:type="simple">desc</abbrev>].</comment></tp:nomenclature-citation><tp:nomenclature-citation><tp:taxon-name>
                    <tp:taxon-name-part taxon-name-part-type="genus" reg="Discocyrtus">Discocyrtus</tp:taxon-name-part>
                  </tp:taxon-name><comment>[part]: Loman, 1899: 6 [<abbrev xmlns:xlink="http://www.w3.org/1999/xlink" xlink:title="description" id="ABBRID0EBXDI" xlink:type="simple">desc</abbrev>].</comment></tp:nomenclature-citation><tp:nomenclature-citation><tp:taxon-name>
                    <tp:taxon-name-part taxon-name-part-type="genus" reg="Sadocus">Sadocus</tp:taxon-name-part>
                  </tp:taxon-name><comment>Sørensen, 1886: 85 [<abbrev xmlns:xlink="http://www.w3.org/1999/xlink" xlink:title="description" id="ABBRID0EPXDI" xlink:type="simple">desc</abbrev>]; 1902: 14–20 [<abbrev xmlns:xlink="http://www.w3.org/1999/xlink" xlink:title="redescription" id="ABBRID0ETXDI" xlink:type="simple">rdesc</abbrev>]; <xref ref-type="bibr" rid="B31">Hogg 1913</xref>: 48 [<abbrev xmlns:xlink="http://www.w3.org/1999/xlink" xlink:title="citation" id="ABBRID0E2XDI" xlink:type="simple">cit</abbrev>]; <xref ref-type="bibr" rid="B77">Roewer 1913</xref>: 244–245 [<abbrev xmlns:xlink="http://www.w3.org/1999/xlink" xlink:title="citation" id="ABBRID0EDYDI" xlink:type="simple">cit</abbrev>, key]; 1923: 492 [<abbrev xmlns:xlink="http://www.w3.org/1999/xlink" xlink:title="citation" id="ABBRID0EHYDI" xlink:type="simple">cit</abbrev>, key]; <xref ref-type="bibr" rid="B46">Mello-Leitão 1923</xref>: 190 [<abbrev xmlns:xlink="http://www.w3.org/1999/xlink" xlink:title="citation" id="ABBRID0EPYDI" xlink:type="simple">cit</abbrev>]; 1926: 31 [key]; <xref ref-type="bibr" rid="B81">Roewer 1930</xref>: 381 [key, <abbrev xmlns:xlink="http://www.w3.org/1999/xlink" xlink:title="citation" id="ABBRID0EXYDI" xlink:type="simple">cit</abbrev>]; <xref ref-type="bibr" rid="B49">Mello-Leitão 1931a</xref>: 136 [<abbrev xmlns:xlink="http://www.w3.org/1999/xlink" xlink:title="citation" id="ABBRID0E6YDI" xlink:type="simple">cit</abbrev>]; 1932: 348 [<abbrev xmlns:xlink="http://www.w3.org/1999/xlink" xlink:title="redescription" id="ABBRID0EDZDI" xlink:type="simple">rdesc</abbrev>]; 1935: 105 [key]; <xref ref-type="bibr" rid="B12">Canals 1936</xref>: 70 [<abbrev xmlns:xlink="http://www.w3.org/1999/xlink" xlink:title="catalogue" id="ABBRID0ELZDI" xlink:type="simple">cat</abbrev>]; <xref ref-type="bibr" rid="B33">Kästner 1937</xref>: 389 [<abbrev xmlns:xlink="http://www.w3.org/1999/xlink" xlink:title="description" id="ABBRID0ETZDI" xlink:type="simple">desc</abbrev>]; <xref ref-type="bibr" rid="B82">Roewer 1938</xref>: 02 [<abbrev xmlns:xlink="http://www.w3.org/1999/xlink" xlink:title="citation" id="ABBRID0E2ZDI" xlink:type="simple">cit</abbrev>]; <xref ref-type="bibr" rid="B54">Mello-Leitão 1939</xref>: 625 [<abbrev xmlns:xlink="http://www.w3.org/1999/xlink" xlink:title="citation" id="ABBRID0ED1DI" xlink:type="simple">cit</abbrev>]; B. <xref ref-type="bibr" rid="B89">Soares 1944a</xref>: 166 [<abbrev xmlns:xlink="http://www.w3.org/1999/xlink" xlink:title="systematic discussion" id="ABBRID0EL1DI" xlink:type="simple">syst</abbrev>]; <xref ref-type="bibr" rid="B93">Soares and Soares 1949</xref>: 211 [<abbrev xmlns:xlink="http://www.w3.org/1999/xlink" xlink:title="redescription" id="ABBRID0ET1DI" xlink:type="simple">rdesc</abbrev>]; <xref ref-type="bibr" rid="B73">Ringuelet 1955a</xref> [<abbrev xmlns:xlink="http://www.w3.org/1999/xlink" xlink:title="citation" id="ABBRID0E21DI" xlink:type="simple">cit</abbrev>]: 438; <xref ref-type="bibr" rid="B76">Ringuelet 1959</xref>: 409 [<abbrev xmlns:xlink="http://www.w3.org/1999/xlink" xlink:title="redescription" id="ABBRID0ED2DI" xlink:type="simple">rdesc</abbrev>]; <xref ref-type="bibr" rid="B84">Roewer 1961</xref>: 102 [<abbrev xmlns:xlink="http://www.w3.org/1999/xlink" xlink:title="catalogue" id="ABBRID0EL2DI" xlink:type="simple">cat</abbrev>]; Cekalovic 1985: 14 [<abbrev xmlns:xlink="http://www.w3.org/1999/xlink" xlink:title="catalogue" id="ABBRID0EP2DI" xlink:type="simple">cat</abbrev>]; <xref ref-type="bibr" rid="B43">Kury 2003</xref>: 191 [<abbrev xmlns:xlink="http://www.w3.org/1999/xlink" xlink:title="catalogue" id="ABBRID0EX2DI" xlink:type="simple">cat</abbrev>]; <xref ref-type="bibr" rid="B30">Hara et al. 2012</xref>: 38–39 [<abbrev xmlns:xlink="http://www.w3.org/1999/xlink" xlink:title="systematic discussion" id="ABBRID0E62DI" xlink:type="simple">syst</abbrev>]; <xref ref-type="bibr" rid="B69">Pinto-da-Rocha et al. 2012</xref>: 61 [<abbrev xmlns:xlink="http://www.w3.org/1999/xlink" xlink:title="citation" id="ABBRID0EH3DI" xlink:type="simple">cit</abbrev>]; <xref ref-type="bibr" rid="B70">Pinto-da-Rocha et al. 2014</xref>: 18 [<abbrev xmlns:xlink="http://www.w3.org/1999/xlink" xlink:title="systematic discussion" id="ABBRID0EP3DI" xlink:type="simple">syst</abbrev>]; <xref ref-type="bibr" rid="B28">Hara 2016</xref>: 106–109 [<abbrev xmlns:xlink="http://www.w3.org/1999/xlink" xlink:title="systematic discussion" id="ABBRID0EX3DI" xlink:type="simple">syst</abbrev>]; <xref ref-type="bibr" rid="B63">Pérez-Schultheiss et al. 2019</xref>, 4, 12–15 [<abbrev xmlns:xlink="http://www.w3.org/1999/xlink" xlink:title="citation" id="ABBRID0E63DI" xlink:type="simple">cit</abbrev>]; <xref ref-type="bibr" rid="B40">Kury et al. 2020a</xref>: 5[<abbrev xmlns:xlink="http://www.w3.org/1999/xlink" xlink:title="citation" id="ABBRID0EH4DI" xlink:type="simple">cit</abbrev>]; <xref ref-type="bibr" rid="B3">Acosta 2020</xref> [<abbrev xmlns:xlink="http://www.w3.org/1999/xlink" xlink:title="citation" id="ABBRID0EP4DI" xlink:type="simple">cit</abbrev>]; <xref ref-type="bibr" rid="B41">Kury et al. 2020b</xref> [<abbrev xmlns:xlink="http://www.w3.org/1999/xlink" xlink:title="catalogue" id="ABBRID0EX4DI" xlink:type="simple">cat</abbrev>]. (Type species <tp:taxon-name><tp:taxon-name-part taxon-name-part-type="genus" reg="Sadocus">Sadocus</tp:taxon-name-part> <tp:taxon-name-part taxon-name-part-type="species" reg="vitellinosulcatus">vitellinosulcatus</tp:taxon-name-part></tp:taxon-name><xref ref-type="bibr" rid="B98">Sørensen 1886</xref>, by monotypy).</comment></tp:nomenclature-citation><tp:nomenclature-citation><tp:taxon-name>
                    <tp:taxon-name-part taxon-name-part-type="genus" reg="Lycomedes">Lycomedes</tp:taxon-name-part>
                  </tp:taxon-name><comment>Sørensen, 1902: 17 [<abbrev xmlns:xlink="http://www.w3.org/1999/xlink" xlink:title="description" id="ABBRID0ES5DI" xlink:type="simple">desc</abbrev>]; <xref ref-type="bibr" rid="B77">Roewer 1913</xref>: 126–127 [<abbrev xmlns:xlink="http://www.w3.org/1999/xlink" xlink:title="redescription" id="ABBRID0E15DI" xlink:type="simple">rdesc</abbrev>, key]; <xref ref-type="bibr" rid="B47">Mello-Leitão 1926</xref>: 31 [key]; <xref ref-type="bibr" rid="B60">Muñoz-Cuevas 1973</xref>: 226–228 [<abbrev xmlns:xlink="http://www.w3.org/1999/xlink" xlink:title="citation" id="ABBRID0EG6DI" xlink:type="simple">cit</abbrev>]. (Type species <tp:taxon-name><tp:taxon-name-part taxon-name-part-type="genus" reg="Gonyleptes">Gonyleptes</tp:taxon-name-part> <tp:taxon-name-part taxon-name-part-type="species" reg="asperatus">asperatus</tp:taxon-name-part></tp:taxon-name> Gervais, 1847, by subsequent designation by <xref ref-type="bibr" rid="B77">Roewer 1913</xref>).</comment></tp:nomenclature-citation><tp:nomenclature-citation><tp:taxon-name>
                    <tp:taxon-name-part taxon-name-part-type="genus" reg="Lycomedicus">Lycomedicus</tp:taxon-name-part>
                  </tp:taxon-name><comment>Roewer, 1923: 442 (nom. nov. for <tp:taxon-name><tp:taxon-name-part taxon-name-part-type="genus" reg="Lycomedes">Lycomedes</tp:taxon-name-part></tp:taxon-name> Sørensen, 1902, <abbrev xmlns:xlink="http://www.w3.org/1999/xlink" xlink:title="redescription" id="ABBRID0EJAAK" xlink:type="simple">rdesc</abbrev>); 1925: 17 [<abbrev xmlns:xlink="http://www.w3.org/1999/xlink" xlink:title="citation" id="ABBRID0ENAAK" xlink:type="simple">cit</abbrev>]; 1929: 213 [<abbrev xmlns:xlink="http://www.w3.org/1999/xlink" xlink:title="catalogue" id="ABBRID0ERAAK" xlink:type="simple">cat</abbrev>]; <xref ref-type="bibr" rid="B50">Mello-Leitão; 1931b</xref>: 84 [<abbrev xmlns:xlink="http://www.w3.org/1999/xlink" xlink:title="citation" id="ABBRID0EZAAK" xlink:type="simple">cit</abbrev>]; 1932: 216 [<abbrev xmlns:xlink="http://www.w3.org/1999/xlink" xlink:title="redescription" id="ABBRID0E4AAK" xlink:type="simple">rdesc</abbrev>]; 1935: 101 [<abbrev xmlns:xlink="http://www.w3.org/1999/xlink" xlink:title="citation" id="ABBRID0EBBAK" xlink:type="simple">cit</abbrev>]; <xref ref-type="bibr" rid="B12">Canals 1936</xref>: 69 [<abbrev xmlns:xlink="http://www.w3.org/1999/xlink" xlink:title="catalogue" id="ABBRID0EJBAK" xlink:type="simple">cat</abbrev>]; <xref ref-type="bibr" rid="B83">Roewer 1943</xref>: 28 [<abbrev xmlns:xlink="http://www.w3.org/1999/xlink" xlink:title="citation" id="ABBRID0ERBAK" xlink:type="simple">cit</abbrev>]; <xref ref-type="bibr" rid="B76">Ringuelet 1959</xref>: 329 [<abbrev xmlns:xlink="http://www.w3.org/1999/xlink" xlink:title="redescription" id="ABBRID0EZBAK" xlink:type="simple">rdesc</abbrev>]; Cekalovic 1985: 18 [<abbrev xmlns:xlink="http://www.w3.org/1999/xlink" xlink:title="catalogue" id="ABBRID0E4BAK" xlink:type="simple">cat</abbrev>]. Synonym established by <xref ref-type="bibr" rid="B43">Kury 2003</xref>.</comment></tp:nomenclature-citation><tp:nomenclature-citation><tp:taxon-name>
                    <tp:taxon-name-part taxon-name-part-type="genus" reg="Lycomedius">Lycomedius</tp:taxon-name-part>
                  </tp:taxon-name><comment>[lapsus]: Kästner, 1937: 389 [<abbrev xmlns:xlink="http://www.w3.org/1999/xlink" xlink:title="redescription" id="ABBRID0EPCAK" xlink:type="simple">rdesc</abbrev>]; <xref ref-type="bibr" rid="B100">Strand 1942</xref>: 397 [<abbrev xmlns:xlink="http://www.w3.org/1999/xlink" xlink:title="citation" id="ABBRID0EXCAK" xlink:type="simple">cit</abbrev>].</comment></tp:nomenclature-citation><tp:nomenclature-citation><tp:taxon-name>
                    <tp:taxon-name-part taxon-name-part-type="genus" reg="Carampangue">Carampangue</tp:taxon-name-part>
                  </tp:taxon-name><comment>Mello-Leitão, 1937: 152 [<abbrev xmlns:xlink="http://www.w3.org/1999/xlink" xlink:title="description" id="ABBRID0EFDAK" xlink:type="simple">desc</abbrev>]; 1945: 156 [<abbrev xmlns:xlink="http://www.w3.org/1999/xlink" xlink:title="citation" id="ABBRID0EJDAK" xlink:type="simple">cit</abbrev>]; 1949: 17 [<abbrev xmlns:xlink="http://www.w3.org/1999/xlink" xlink:title="systematic discussion" id="ABBRID0ENDAK" xlink:type="simple">syst</abbrev>]; <xref ref-type="bibr" rid="B92">Soares and Soares 1954</xref>: 241 [<abbrev xmlns:xlink="http://www.w3.org/1999/xlink" xlink:title="redescription" id="ABBRID0EVDAK" xlink:type="simple">rdesc</abbrev>, <abbrev xmlns:xlink="http://www.w3.org/1999/xlink" xlink:title="catalogue" id="ABBRID0EZDAK" xlink:type="simple">cat</abbrev>]; Cekalovic 1985: 16 [<abbrev xmlns:xlink="http://www.w3.org/1999/xlink" xlink:title="catalogue" id="ABBRID0E4DAK" xlink:type="simple">cat</abbrev>]. (Type species <tp:taxon-name><tp:taxon-name-part taxon-name-part-type="genus" reg="Carampangue">Carampangue</tp:taxon-name-part> <tp:taxon-name-part taxon-name-part-type="species" reg="ingens">ingens</tp:taxon-name-part></tp:taxon-name> Mello-Leitão, 1937 by monotypy). Synonymy established by <xref ref-type="bibr" rid="B43">Kury 2003</xref>.</comment></tp:nomenclature-citation><tp:nomenclature-citation><tp:taxon-name>
                    <tp:taxon-name-part taxon-name-part-type="genus" reg="Jighas">Jighas</tp:taxon-name-part>
                  </tp:taxon-name><comment>Roewer, 1943: 28 [<abbrev xmlns:xlink="http://www.w3.org/1999/xlink" xlink:title="description" id="ABBRID0EZEAK" xlink:type="simple">desc</abbrev>]; <xref ref-type="bibr" rid="B58">Mello-Leitão 1949</xref>: 17 [<abbrev xmlns:xlink="http://www.w3.org/1999/xlink" xlink:title="systematic discussion" id="ABBRID0EBFAK" xlink:type="simple">syst</abbrev>]. (Type species <tp:taxon-name><tp:taxon-name-part taxon-name-part-type="genus" reg="Jighas">Jighas</tp:taxon-name-part> <tp:taxon-name-part taxon-name-part-type="species" reg="vastus">vastus</tp:taxon-name-part></tp:taxon-name> Roewer, 1943 by monotypy). Synonymy established with <tp:taxon-name><tp:taxon-name-part taxon-name-part-type="genus" reg="Carampangue">Carampangue</tp:taxon-name-part></tp:taxon-name> by <xref ref-type="bibr" rid="B58">Mello-Leitão 1949</xref>.</comment></tp:nomenclature-citation><tp:nomenclature-citation><tp:taxon-name>
                    <tp:taxon-name-part taxon-name-part-type="genus" reg="Araucanoleptes">Araucanoleptes</tp:taxon-name-part>
                  </tp:taxon-name><comment>Mello-Leitão, 1946: 4 [<abbrev xmlns:xlink="http://www.w3.org/1999/xlink" xlink:title="description" id="ABBRID0EDGAK" xlink:type="simple">desc</abbrev>]; <xref ref-type="bibr" rid="B93">Soares and Soares 1949</xref>: 160 [<abbrev xmlns:xlink="http://www.w3.org/1999/xlink" xlink:title="redescription" id="ABBRID0ELGAK" xlink:type="simple">rdesc</abbrev>]. (Type species <tp:taxon-name><tp:taxon-name-part taxon-name-part-type="genus" reg="Araucanoleptes">Araucanoleptes</tp:taxon-name-part> <tp:taxon-name-part taxon-name-part-type="species" reg="exceptionalis">exceptionalis</tp:taxon-name-part></tp:taxon-name> Mello-Leitão, 1946 by monotypy). Synonymy established by <xref ref-type="bibr" rid="B43">Kury 2003</xref>.</comment></tp:nomenclature-citation><tp:nomenclature-citation><tp:taxon-name>
                    <tp:taxon-name-part taxon-name-part-type="genus" reg="Arauconoleptes">Arauconoleptes</tp:taxon-name-part>
                  </tp:taxon-name><comment>[<italic>lapsus</italic>]: Cekalovic, 1985: 12 [<abbrev xmlns:xlink="http://www.w3.org/1999/xlink" xlink:title="catalogue" id="ABBRID0EJHAK" xlink:type="simple">cat</abbrev>].</comment></tp:nomenclature-citation></tp:nomenclature-citation-list></tp:nomenclature><tp:treatment-sec sec-type="type species" id="SECID0ENHAK"><title>Type species.</title><p><italic><tp:taxon-name><tp:taxon-name-part taxon-name-part-type="genus" reg="Sadocus">Sadocus</tp:taxon-name-part> <tp:taxon-name-part taxon-name-part-type="species" reg="vitellinosulcatus">vitellinosulcatus</tp:taxon-name-part></tp:taxon-name></italic> Sørensen, 1886, by monotypy. Synonymized with <italic><tp:taxon-name><tp:taxon-name-part taxon-name-part-type="genus" reg="Sadocus">S.</tp:taxon-name-part> <tp:taxon-name-part taxon-name-part-type="species" reg="polyacanthus">polyacanthus</tp:taxon-name-part></tp:taxon-name></italic> by <xref ref-type="bibr" rid="B99">Sørensen (1902)</xref>.</p></tp:treatment-sec><tp:treatment-sec sec-type="Other species included" id="SECID0ENIAK"><title>Other species included.</title><p><italic><tp:taxon-name><tp:taxon-name-part taxon-name-part-type="genus" reg="Sadocus">S.</tp:taxon-name-part> <tp:taxon-name-part taxon-name-part-type="species" reg="asperatus">asperatus</tp:taxon-name-part></tp:taxon-name></italic> (Gervais, 1847), <italic><tp:taxon-name><tp:taxon-name-part taxon-name-part-type="genus" reg="Sadocus">S.</tp:taxon-name-part> <tp:taxon-name-part taxon-name-part-type="species" reg="dilatatus">dilatatus</tp:taxon-name-part></tp:taxon-name></italic> Roewer, 1913, <italic><tp:taxon-name><tp:taxon-name-part taxon-name-part-type="genus" reg="Sadocus">S.</tp:taxon-name-part> <tp:taxon-name-part taxon-name-part-type="species" reg="funestus">funestus</tp:taxon-name-part></tp:taxon-name></italic> (Butler, 1874), <italic><tp:taxon-name><tp:taxon-name-part taxon-name-part-type="genus" reg="Sadocus">S.</tp:taxon-name-part> <tp:taxon-name-part taxon-name-part-type="species" reg="ingens">ingens</tp:taxon-name-part></tp:taxon-name></italic> (Mello-Leitão, 1937) and <italic><tp:taxon-name><tp:taxon-name-part taxon-name-part-type="genus" reg="Sadocus">S.</tp:taxon-name-part> <tp:taxon-name-part taxon-name-part-type="species" reg="polyacanthus">polyacanthus</tp:taxon-name-part></tp:taxon-name></italic> (Gervais, 1847).</p></tp:treatment-sec><tp:treatment-sec sec-type="diagnosis" id="SECID0EKKAK"><title>Diagnosis.</title><p><italic><tp:taxon-name><tp:taxon-name-part taxon-name-part-type="genus" reg="Sadocus">Sadocus</tp:taxon-name-part></tp:taxon-name></italic> are large <tp:taxon-name><tp:taxon-name-part taxon-name-part-type="subfamily">Pachylinae</tp:taxon-name-part></tp:taxon-name> (dorsal scutum maximum length 5.5–13.8 mm) with paired spines on ocularium and prominent frontal hump on dorsal scutum anterior margin. Dorsal scutum shape types gamma triangular and gamma pyriform, its posterior margin concave. Dorsal scutum mid-bulge placed close to scutal groove IV (scutal groove III in <italic><tp:taxon-name><tp:taxon-name-part taxon-name-part-type="genus" reg="Sadocus">S.</tp:taxon-name-part> <tp:taxon-name-part taxon-name-part-type="species" reg="funestus">funestus</tp:taxon-name-part></tp:taxon-name></italic>) and transversal (<italic><tp:taxon-name><tp:taxon-name-part taxon-name-part-type="genus" reg="Sadocus">S.</tp:taxon-name-part> <tp:taxon-name-part taxon-name-part-type="species" reg="funestus">funestus</tp:taxon-name-part></tp:taxon-name></italic>, <italic><tp:taxon-name><tp:taxon-name-part taxon-name-part-type="genus" reg="Sadocus">S.</tp:taxon-name-part> <tp:taxon-name-part taxon-name-part-type="species" reg="ingens">ingens</tp:taxon-name-part></tp:taxon-name></italic>, <italic><tp:taxon-name><tp:taxon-name-part taxon-name-part-type="genus" reg="Sadocus">S.</tp:taxon-name-part> <tp:taxon-name-part taxon-name-part-type="species" reg="polyacanthus">polyacanthus</tp:taxon-name-part></tp:taxon-name></italic>) or oblique (<italic><tp:taxon-name><tp:taxon-name-part taxon-name-part-type="genus" reg="Sadocus">S.</tp:taxon-name-part> <tp:taxon-name-part taxon-name-part-type="species" reg="asperatus">asperatus</tp:taxon-name-part></tp:taxon-name></italic>, <italic><tp:taxon-name><tp:taxon-name-part taxon-name-part-type="genus" reg="Sadocus">S.</tp:taxon-name-part> <tp:taxon-name-part taxon-name-part-type="species" reg="dilatatus">dilatatus</tp:taxon-name-part></tp:taxon-name></italic>); free tergites II and III each with a pair of spines. Legs IV are twisted retro-laterad from the trochanter and gradually distorted along the femur and patella (except in <italic><tp:taxon-name><tp:taxon-name-part taxon-name-part-type="genus" reg="Sadocus">S.</tp:taxon-name-part> <tp:taxon-name-part taxon-name-part-type="species" reg="funestus">funestus</tp:taxon-name-part></tp:taxon-name></italic>). Coxa IV bearing a long, large prodorsal apical apophysis and a short, retro-apical one (except in <italic><tp:taxon-name><tp:taxon-name-part taxon-name-part-type="genus" reg="Sadocus">S.</tp:taxon-name-part> <tp:taxon-name-part taxon-name-part-type="species" reg="funestus">funestus</tp:taxon-name-part></tp:taxon-name></italic>, in which is lacking). Trochanter IV with a short, blunt prolateral sub-basal apophysis and a long, robust prodorsal apical one. Penis glans turgid and dorsally projected (with antero-lateral projections), with ventral process (half stylus length) and without dorsal process. General color (in living specimens) of the body and most parts of legs and ventral area dark brown, with lighter tones at the tips of podomeres. Yellowish to reddish tone in scutal area, scutal posterior margin, free tergites, part of legs and apophysis. Green on the arthrodial membranes between the free tergites.</p></tp:treatment-sec><tp:treatment-sec sec-type="redescription" id="SECID0EUNAK"><title>Redescription.</title><p><bold>Male: <italic>Dorsum</italic>.</bold> Anterior margin of carapace with a prominent median frontal hump (bell shaped in dorsal view). Ocularium with one pair of spines posterior to the eyes. Dorsal scutum type varying from gamma to gamma triangular and gamma pyriform, its posterior margin concave, mid-bulge slightly asymmetrical and displaced posteriorly, widest at the scutal groove IV (scutal groove III in <italic><tp:taxon-name><tp:taxon-name-part taxon-name-part-type="genus" reg="Sadocus">S.</tp:taxon-name-part> <tp:taxon-name-part taxon-name-part-type="species" reg="funestus">funestus</tp:taxon-name-part></tp:taxon-name></italic>). The curvature of mid-bulge can be transversal (<italic><tp:taxon-name><tp:taxon-name-part taxon-name-part-type="genus" reg="Sadocus">S.</tp:taxon-name-part> <tp:taxon-name-part taxon-name-part-type="species" reg="funestus">funestus</tp:taxon-name-part></tp:taxon-name></italic>, <italic><tp:taxon-name><tp:taxon-name-part taxon-name-part-type="genus" reg="Sadocus">S.</tp:taxon-name-part> <tp:taxon-name-part taxon-name-part-type="species" reg="ingens">ingens</tp:taxon-name-part></tp:taxon-name></italic>, and <italic><tp:taxon-name><tp:taxon-name-part taxon-name-part-type="genus" reg="Sadocus">S.</tp:taxon-name-part> <tp:taxon-name-part taxon-name-part-type="species" reg="polyacanthus">polyacanthus</tp:taxon-name-part></tp:taxon-name></italic>) or oblique (<italic><tp:taxon-name><tp:taxon-name-part taxon-name-part-type="genus" reg="Sadocus">S.</tp:taxon-name-part> <tp:taxon-name-part taxon-name-part-type="species" reg="asperatus">asperatus</tp:taxon-name-part></tp:taxon-name></italic> and <italic><tp:taxon-name><tp:taxon-name-part taxon-name-part-type="genus" reg="Sadocus">S.</tp:taxon-name-part> <tp:taxon-name-part taxon-name-part-type="species" reg="dilatatus">dilatatus</tp:taxon-name-part></tp:taxon-name></italic>). Four scutal areas (three in <italic><tp:taxon-name><tp:taxon-name-part taxon-name-part-type="genus" reg="Sadocus">S.</tp:taxon-name-part> <tp:taxon-name-part taxon-name-part-type="species" reg="polyacanthus">polyacanthus</tp:taxon-name-part></tp:taxon-name></italic>); scutal area I divided into right and left halves by a longitudinal median groove. Scutal area III with one pair of paramedian spiniform tubercles or spines. Two pairs of ozopores close to coxa II. Lateral margin of dorsal scutum with an external and internal rows of tubercles (the external row of slightly larger tubercles) (except <italic><tp:taxon-name><tp:taxon-name-part taxon-name-part-type="genus" reg="Sadocus">S.</tp:taxon-name-part> <tp:taxon-name-part taxon-name-part-type="species" reg="asperatus">asperatus</tp:taxon-name-part></tp:taxon-name></italic>, with granules covering most of the lateral margin of dorsal scutum and <italic><tp:taxon-name><tp:taxon-name-part taxon-name-part-type="genus" reg="Sadocus">S.</tp:taxon-name-part> <tp:taxon-name-part taxon-name-part-type="species" reg="ingens">ingens</tp:taxon-name-part></tp:taxon-name></italic>, smooth or with only few granules). Posterior margin of dorsal scutum and free tergite I each with one paramedian pair of tubercles (except <italic><tp:taxon-name><tp:taxon-name-part taxon-name-part-type="genus" reg="Sadocus">S.</tp:taxon-name-part> <tp:taxon-name-part taxon-name-part-type="species" reg="funestus">funestus</tp:taxon-name-part></tp:taxon-name></italic> and <italic><tp:taxon-name><tp:taxon-name-part taxon-name-part-type="genus" reg="Sadocus">S.</tp:taxon-name-part> <tp:taxon-name-part taxon-name-part-type="species" reg="polyacanthus">polyacanthus</tp:taxon-name-part></tp:taxon-name></italic>, unarmed). Free tergites II and III each with one paramedian pair of spines. <bold><italic>Venter</italic>.</bold> Coxa I–IV granulate; coxa I with a median longitudinal row of granules increasing in size apically, becoming tubercles. <bold><italic>Chelicerae</italic>.</bold> Isomorphic in males and females. Segment I with well-marked bulla. Segment II fixed finger and segment III toothed. <bold><italic>Pedipalps</italic>.</bold> Trochanter dorsal face inflated; ventral face with one or two setiferous tubercles. Femur bearing sub-apical mesal seta; dorsal face with few granules; ventral face with one basal setiferous tubercle. Tibiae and tarsi dorsal and lateral faces with few minute granules and variable setation. <bold><italic>Legs.</italic></bold> Coxae I–III each with one prodorsal and one retro-dorsal spiniform tubercles, ventral faces granulate (except <italic><tp:taxon-name><tp:taxon-name-part taxon-name-part-type="genus" reg="Sadocus">S.</tp:taxon-name-part> <tp:taxon-name-part taxon-name-part-type="species" reg="polyacanthus">polyacanthus</tp:taxon-name-part></tp:taxon-name></italic>, coxa I with tubercles and others with setae). Coxa IV dorso-lateral face with sparsely distributed granules, ventral face entirely granulated, with one long, oblique, bifid prodorsal apical apophysis (transversal in <italic><tp:taxon-name><tp:taxon-name-part taxon-name-part-type="genus" reg="Sadocus">S.</tp:taxon-name-part> <tp:taxon-name-part taxon-name-part-type="species" reg="dilatatus">dilatatus</tp:taxon-name-part></tp:taxon-name></italic>, uniramous in <italic><tp:taxon-name><tp:taxon-name-part taxon-name-part-type="genus" reg="Sadocus">S.</tp:taxon-name-part> <tp:taxon-name-part taxon-name-part-type="species" reg="funestus">funestus</tp:taxon-name-part></tp:taxon-name></italic>), dorsal branch longest and curved ventrad and ventral branch short and blunt; and one ventro-apical retro-lateral spine. Trochanters I–III granulate. Leg IV twisted retro-laterad from the trochanter, gradually untwisting along the femur (except <italic><tp:taxon-name><tp:taxon-name-part taxon-name-part-type="genus" reg="Sadocus">S.</tp:taxon-name-part> <tp:taxon-name-part taxon-name-part-type="species" reg="funestus">funestus</tp:taxon-name-part></tp:taxon-name></italic>, straight). Trochanter IV longer than wide; prolateral face with one short, conical, blunt sub-basal apophysis, and one robust, blunt dorso-apical apophysis. Femora I–IV with granules roughly organized in six longitudinal rows (prodorsal, retro-dorsal, pro- and retro-lateral, proventral and retro-ventral rows); femora I and II unarmed. Femur IV curved, with marked inner curvature on the distal half (<italic><tp:taxon-name><tp:taxon-name-part taxon-name-part-type="genus" reg="Sadocus">S.</tp:taxon-name-part> <tp:taxon-name-part taxon-name-part-type="species" reg="asperatus">asperatus</tp:taxon-name-part></tp:taxon-name></italic> and <italic><tp:taxon-name><tp:taxon-name-part taxon-name-part-type="genus" reg="Sadocus">S.</tp:taxon-name-part> <tp:taxon-name-part taxon-name-part-type="species" reg="ingens">ingens</tp:taxon-name-part></tp:taxon-name></italic>) or almost straight (<italic><tp:taxon-name><tp:taxon-name-part taxon-name-part-type="genus" reg="Sadocus">S.</tp:taxon-name-part> <tp:taxon-name-part taxon-name-part-type="species" reg="dilatatus">dilatatus</tp:taxon-name-part></tp:taxon-name></italic>, <italic><tp:taxon-name><tp:taxon-name-part taxon-name-part-type="genus" reg="Sadocus">S.</tp:taxon-name-part> <tp:taxon-name-part taxon-name-part-type="species" reg="funestus">funestus</tp:taxon-name-part></tp:taxon-name></italic>, and <italic><tp:taxon-name><tp:taxon-name-part taxon-name-part-type="genus" reg="Sadocus">S.</tp:taxon-name-part> <tp:taxon-name-part taxon-name-part-type="species" reg="polyacanthus">polyacanthus</tp:taxon-name-part></tp:taxon-name></italic>). Patellae I–III granulate, unarmed; patella IV dorsal face granulate, ventral face tuberculate. Tibiae I–III granulate, unarmed (except <italic><tp:taxon-name><tp:taxon-name-part taxon-name-part-type="genus" reg="Sadocus">S.</tp:taxon-name-part> <tp:taxon-name-part taxon-name-part-type="species" reg="dilatatus">dilatatus</tp:taxon-name-part></tp:taxon-name></italic> and <italic><tp:taxon-name><tp:taxon-name-part taxon-name-part-type="genus" reg="Sadocus">S.</tp:taxon-name-part> <tp:taxon-name-part taxon-name-part-type="species" reg="funestus">funestus</tp:taxon-name-part></tp:taxon-name></italic>, tibia III dorsal face granulate with retro-ventral row of tubercles increasing in size apically). Tibia IV dorsal face granulate, ventral face with tubercles sparsely distributed. Metatarsi I–IV minute granulate, unarmed. Tarsus III and IV each with ventral process, tarsal claws smooth. <bold><italic>Penis</italic></bold>. Ventral plate distal margin with slight (but conspicuous) to moderate concavity, two or three pairs of MS A, one pair of MS B or entirely absent, four or five pairs of MS C, one or two pairs of MS D, and one or two pairs of MS E. Glans sac tall, turgid, dorsally projected with antero-lateral projections, forming a sheath for the stylus. Glans without dorsal process; stylus inserted ventrally and smooth. Glans ventral process is short (half of stylus length), parallel to the stylus, apex curved ventrad, with a short semi-circular antero-lateral projection.</p></tp:treatment-sec><tp:treatment-sec sec-type="distribution" id="SECID0EDWAK"><title>Geographic distribution</title><p><bold>(Fig. <xref ref-type="fig" rid="F2">2</xref>).</bold> Central Chile, Región XIV Los Ríos; Metropolitan Region of Santiago; Región V Valparaíso; Región VIII Bio-Bío; Región IX Araucanía; and Region X Los Lagos. There are other localities mentioned in the literature besides the material studied here for <italic><tp:taxon-name><tp:taxon-name-part taxon-name-part-type="genus" reg="Sadocus">S.</tp:taxon-name-part> <tp:taxon-name-part taxon-name-part-type="species" reg="polyacanthus">polyacanthus</tp:taxon-name-part></tp:taxon-name></italic> in Neuquén (Argentina) and Magallanes, in the extreme south of Chile, however, we did not examine any material from there. The record of <italic><tp:taxon-name><tp:taxon-name-part taxon-name-part-type="genus" reg="Sadocus">Sadocus</tp:taxon-name-part> <tp:taxon-name-part taxon-name-part-type="species" reg="funestus">funestus</tp:taxon-name-part></tp:taxon-name></italic> for Ecuador (Chimborazo, Riobamba) by <xref ref-type="bibr" rid="B77">Roewer (1913)</xref> is certainly a mislabeling because it does not agree with the known generic distribution (Cekalovic 1985; <xref ref-type="bibr" rid="B43">Kury 2003</xref>). Two species are widely distributed (<italic><tp:taxon-name><tp:taxon-name-part taxon-name-part-type="genus" reg="Sadocus">S.</tp:taxon-name-part> <tp:taxon-name-part taxon-name-part-type="species" reg="asperatus">asperatus</tp:taxon-name-part></tp:taxon-name></italic> and <italic><tp:taxon-name><tp:taxon-name-part taxon-name-part-type="genus" reg="Sadocus">S.</tp:taxon-name-part> <tp:taxon-name-part taxon-name-part-type="species" reg="polyacanthus">polyacanthus</tp:taxon-name-part></tp:taxon-name></italic>) and three others occur mainly in coastal mountains of Central Chile (<italic><tp:taxon-name><tp:taxon-name-part taxon-name-part-type="genus" reg="Sadocus">S.</tp:taxon-name-part> <tp:taxon-name-part taxon-name-part-type="species" reg="funestus">funestus</tp:taxon-name-part></tp:taxon-name></italic>, <italic><tp:taxon-name><tp:taxon-name-part taxon-name-part-type="genus" reg="Sadocus">S.</tp:taxon-name-part> <tp:taxon-name-part taxon-name-part-type="species" reg="dilatatus">dilatatus</tp:taxon-name-part></tp:taxon-name></italic>, and <italic><tp:taxon-name><tp:taxon-name-part taxon-name-part-type="genus" reg="Sadocus">S.</tp:taxon-name-part> <tp:taxon-name-part taxon-name-part-type="species" reg="ingens">ingens</tp:taxon-name-part></tp:taxon-name></italic>).</p><fig id="F2" position="float" orientation="portrait"><object-id xmlns:xlink="http://www.w3.org/1999/xlink" content-type="doi" xlink:type="simple">10.3897/zookeys.1025.57806.figure2</object-id><object-id xmlns:xlink="http://www.w3.org/1999/xlink" content-type="arpha" xlink:type="simple">FDAE2FBD-5D59-5672-B2B1-3662518837BE</object-id><label>Figure 2.</label><caption><p>Geographical records of distribution of <italic><tp:taxon-name><tp:taxon-name-part taxon-name-part-type="genus" reg="Sadocus">Sadocus</tp:taxon-name-part></tp:taxon-name></italic> species.</p></caption><graphic xmlns:xlink="http://www.w3.org/1999/xlink" xlink:href="zookeys-1025-091-g002.jpg" position="float" orientation="portrait" xlink:type="simple" id="oo_522912.jpg"><uri content-type="original_file" xlink:type="simple">https://binary.pensoft.net/fig/522912</uri></graphic></fig></tp:treatment-sec><ref-list><ref id="B9"><mixed-citation xmlns:xlink="http://www.w3.org/1999/xlink" xlink:type="simple"><person-group><name name-style="western"><surname>Butler</surname><given-names>AG</given-names></name></person-group> (<year>1873</year>) A monographic list of the species of the genus <italic><tp:taxon-name><tp:taxon-name-part taxon-name-part-type="genus">Gonyleptes</tp:taxon-name-part></tp:taxon-name></italic>, with descriptions of three remarkable new species. Annals and Magazine of Natural History (series 4) 11(62): 112–117. <ext-link xlink:type="simple" ext-link-type="doi" xlink:href="10.1080/00222937308696775">https://doi.org/10.1080/00222937308696775</ext-link></mixed-citation></ref><ref id="B31"><mixed-citation xmlns:xlink="http://www.w3.org/1999/xlink" xlink:type="simple"><person-group><name name-style="western"><surname>Hogg</surname><given-names>HR</given-names></name></person-group> (<year>1913</year>) <article-title>2. Some Falkland Island spiders.</article-title><source>Proceedings of the Zoological Society of London</source><volume>1913</volume>: <fpage>37</fpage>–<lpage>50</lpage>. <ext-link xlink:type="simple" ext-link-type="doi" xlink:href="10.1111/j.1096-3642.1913.tb01981.x">https://doi.org/10.1111/j.1096-3642.1913.tb01981.x</ext-link></mixed-citation></ref><ref id="B77"><mixed-citation xmlns:xlink="http://www.w3.org/1999/xlink" xlink:type="simple"><person-group><name name-style="western"><surname>Roewer</surname><given-names>CF</given-names></name></person-group> (<year>1913</year>) Die Familie der Gonyleptiden der <tp:taxon-name><tp:taxon-name-part taxon-name-part-type="order">Opiliones</tp:taxon-name-part></tp:taxon-name>-<tp:taxon-name><tp:taxon-name-part taxon-name-part-type="suborder">Laniatores</tp:taxon-name-part></tp:taxon-name>. Archiv für Naturgeschichte. 79A(4–5): 1–473.</mixed-citation></ref><ref id="B46"><mixed-citation xmlns:xlink="http://www.w3.org/1999/xlink" xlink:type="simple"><person-group><name name-style="western"><surname>Mello-Leitão</surname><given-names>CF</given-names></name></person-group> (<year>1923</year>) <article-title><tp:taxon-name><tp:taxon-name-part taxon-name-part-type="order">Opiliones</tp:taxon-name-part></tp:taxon-name><tp:taxon-name><tp:taxon-name-part taxon-name-part-type="suborder">Laniatores</tp:taxon-name-part></tp:taxon-name> do Brasil.</article-title><source>Archivos do Museu Nacional</source><volume>24</volume>: <fpage>107</fpage>–<lpage>197</lpage>.</mixed-citation></ref><ref id="B81"><mixed-citation xmlns:xlink="http://www.w3.org/1999/xlink" xlink:type="simple"><person-group><name name-style="western"><surname>Roewer</surname><given-names>CF</given-names></name></person-group> (<year>1930</year>) <article-title>Weitere Weberknechte IV. (4. Ergänzung der Weberknechte der Erde, 1923).</article-title><source>Abhandlungen der Naturwissenschaftlichen Verein zu Bremen</source><volume>27</volume>(<issue>3</issue>): <fpage>341</fpage>–<lpage>452</lpage>.</mixed-citation></ref><ref id="B49"><mixed-citation xmlns:xlink="http://www.w3.org/1999/xlink" xlink:type="simple"><person-group><name name-style="western"><surname>Mello-Leitão</surname><given-names>CF</given-names></name></person-group> (<year>1931a</year>) <article-title>Opiliões novos ou criticos.</article-title><source>Archivos do Museu Nacional</source><volume>33</volume>: <fpage>115</fpage>–<lpage>145</lpage>.</mixed-citation></ref><ref id="B12"><mixed-citation xmlns:xlink="http://www.w3.org/1999/xlink" xlink:type="simple"><person-group><name name-style="western"><surname>Canals</surname><given-names>J</given-names></name></person-group> (<year>1936</year>) <article-title>Los <tp:taxon-name><tp:taxon-name-part taxon-name-part-type="order">Opiliones</tp:taxon-name-part></tp:taxon-name> de Chile.</article-title><source>Revista Chilena de Historia Natural</source><volume>39</volume>: <fpage>68</fpage>–<lpage>71</lpage>.</mixed-citation></ref><ref id="B33"><mixed-citation xmlns:xlink="http://www.w3.org/1999/xlink" xlink:type="simple"><person-group><name name-style="western"><surname>Kästner</surname><given-names>A</given-names></name></person-group> (<year>1937</year>) <article-title><tp:taxon-name><tp:taxon-name-part taxon-name-part-type="subphylum">Chelicerata</tp:taxon-name-part></tp:taxon-name>. 7. Ordnung der <tp:taxon-name><tp:taxon-name-part taxon-name-part-type="class">Arachnida</tp:taxon-name-part></tp:taxon-name>: <tp:taxon-name><tp:taxon-name-part taxon-name-part-type="order">Opiliones</tp:taxon-name-part></tp:taxon-name> Sundeval = Weberknechte.</article-title><source>In: Kukenthal W, Krumbach T (Eds) Handbuch der Zoologie</source><volume>3</volume>(<issue>2</issue>): <fpage>300</fpage>–<lpage>393</lpage>.</mixed-citation></ref><ref id="B82"><mixed-citation xmlns:xlink="http://www.w3.org/1999/xlink" xlink:type="simple"><person-group><name name-style="western"><surname>Roewer</surname><given-names>CF</given-names></name></person-group> (<year>1938</year>) <article-title><tp:taxon-name><tp:taxon-name-part taxon-name-part-type="order">Opiliones</tp:taxon-name-part></tp:taxon-name> aus dem Naturhistorischen Reichsmuseum in Stockholm. Arkiv för zoologi, Series B.</article-title><volume>30</volume>(<issue>10</issue>): <fpage>1</fpage>–<lpage>8</lpage>. <ext-link xlink:type="simple" ext-link-type="doi" xlink:href="10.5962/bhl.part.1498">https://doi.org/10.5962/bhl.part.1498</ext-link></mixed-citation></ref><ref id="B54"><mixed-citation xmlns:xlink="http://www.w3.org/1999/xlink" xlink:type="simple"><person-group><name name-style="western"><surname>Mello-Leitão</surname><given-names>CF</given-names></name></person-group> (<year>1939</year>) <article-title>Les arachnides et la zoogeographie de l’Argentine.</article-title><source>Physis</source><volume>17</volume>: <fpage>601</fpage>–<lpage>630</lpage>.</mixed-citation></ref><ref id="B89"><mixed-citation xmlns:xlink="http://www.w3.org/1999/xlink" xlink:type="simple"><person-group><name name-style="western"><surname>Soares</surname><given-names>BAM</given-names></name></person-group> (<year>1944a</year>) <article-title>Notas sobre opiliões da coleção do Museu Nacional do Rio de Janeiro.</article-title><source>Papéis avulsos do Departamento de Zoologia</source><volume>6</volume>(<issue>15</issue>): <fpage>163</fpage>–<lpage>180</lpage>.</mixed-citation></ref><ref id="B93"><mixed-citation xmlns:xlink="http://www.w3.org/1999/xlink" xlink:type="simple"><person-group><name name-style="western"><surname>Soares</surname><given-names>BAM</given-names></name><name name-style="western"><surname>Soares</surname><given-names>HEM</given-names></name></person-group> (<year>1949</year>) <article-title>Monografia dos gêneros de opiliões neotrópicos II.</article-title><source>Arquivos de zoologia do Estado de São Paulo</source><volume>7</volume>(<issue>2</issue>): <fpage>149</fpage>–<lpage>240</lpage>.</mixed-citation></ref><ref id="B73"><mixed-citation xmlns:xlink="http://www.w3.org/1999/xlink" xlink:type="simple"><person-group><name name-style="western"><surname>Ringuelet</surname><given-names>RA</given-names></name></person-group> (<year>1955a</year>) <article-title>Ubicación zoogeográfica de las Islas Malvinas.</article-title><source>Revista del Museo de La Plata</source><volume>6</volume>(<issue>48</issue>): <fpage>419</fpage>–<lpage>464</lpage>.</mixed-citation></ref><ref id="B76"><mixed-citation xmlns:xlink="http://www.w3.org/1999/xlink" xlink:type="simple"><person-group><name name-style="western"><surname>Ringuelet</surname><given-names>RA</given-names></name></person-group> (<year>1959</year>) <article-title>Los aracnidos Argentinos del orden <tp:taxon-name><tp:taxon-name-part taxon-name-part-type="order">Opiliones</tp:taxon-name-part></tp:taxon-name>. Revista del Museo Argentino de Ciencias Naturales “Bernardino Rivadavia.</article-title><source>” Ciencias Zoologicas</source><volume>5</volume>(<issue>2</issue>): <fpage>127</fpage>–<lpage>439</lpage>.</mixed-citation></ref><ref id="B84"><mixed-citation xmlns:xlink="http://www.w3.org/1999/xlink" xlink:type="simple"><person-group><name name-style="western"><surname>Roewer</surname><given-names>CF</given-names></name></person-group> (<year>1961</year>) <tp:taxon-name><tp:taxon-name-part taxon-name-part-type="order">Opiliones</tp:taxon-name-part></tp:taxon-name> aus Süd-Chile. Senckenbergiana Biologica 42(1/2): 99–105.</mixed-citation></ref><ref id="B43"><mixed-citation xmlns:xlink="http://www.w3.org/1999/xlink" xlink:type="simple"><person-group><name name-style="western"><surname>Kury</surname><given-names>AB</given-names></name></person-group> (<year>2003</year>) <article-title>Annotated catalogue of the <tp:taxon-name><tp:taxon-name-part taxon-name-part-type="suborder">Laniatores</tp:taxon-name-part></tp:taxon-name> of the New Word (<tp:taxon-name><tp:taxon-name-part taxon-name-part-type="class">Arachnida</tp:taxon-name-part></tp:taxon-name>, <tp:taxon-name><tp:taxon-name-part taxon-name-part-type="order">Opiliones</tp:taxon-name-part></tp:taxon-name>). Revista Ibérica de Aracnologia.</article-title><source>Volumen especial monográfico</source><volume>1</volume>: <fpage>5</fpage>–<lpage>337</lpage>.</mixed-citation></ref><ref id="B30"><mixed-citation xmlns:xlink="http://www.w3.org/1999/xlink" xlink:type="simple"><person-group><name name-style="western"><surname>Hara</surname><given-names>MR</given-names></name><name name-style="western"><surname>Pinto-da-Rocha</surname><given-names>R</given-names></name><name name-style="western"><surname>Kury</surname><given-names>AB</given-names></name></person-group> (<year>2012</year>) <article-title>Revision of <italic><tp:taxon-name><tp:taxon-name-part taxon-name-part-type="genus">Nanophareus</tp:taxon-name-part></tp:taxon-name></italic>, a mysterious harvestman genus from Chile, with descriptions of three new species (<tp:taxon-name><tp:taxon-name-part taxon-name-part-type="order">Opiliones</tp:taxon-name-part></tp:taxon-name>: <tp:taxon-name><tp:taxon-name-part taxon-name-part-type="suborder">Laniatores</tp:taxon-name-part></tp:taxon-name>: <tp:taxon-name><tp:taxon-name-part taxon-name-part-type="family">Gonyleptidae</tp:taxon-name-part></tp:taxon-name>).</article-title><source>Zootaxa</source><volume>3579</volume>: <fpage>37</fpage>–<lpage>66</lpage>. <ext-link xlink:type="simple" ext-link-type="doi" xlink:href="10.11646/zootaxa.3579.1.2">https://doi.org/10.11646/zootaxa.3579.1.2</ext-link></mixed-citation></ref><ref id="B69"><mixed-citation xmlns:xlink="http://www.w3.org/1999/xlink" xlink:type="simple"><person-group><name name-style="western"><surname>Pinto-da-Rocha</surname><given-names>R</given-names></name><name name-style="western"><surname>Benedetti</surname><given-names>A</given-names></name><name name-style="western"><surname>Vasconcelos</surname><given-names>E</given-names></name><name name-style="western"><surname>Hara</surname><given-names>M</given-names></name></person-group> (<year>2012</year>) <article-title>New systematic assignments in <tp:taxon-name><tp:taxon-name-part taxon-name-part-type="superfamily">Gonyleptoidea</tp:taxon-name-part></tp:taxon-name> (<tp:taxon-name><tp:taxon-name-part taxon-name-part-type="class">Arachnida</tp:taxon-name-part></tp:taxon-name>, <tp:taxon-name><tp:taxon-name-part taxon-name-part-type="order">Opiliones</tp:taxon-name-part></tp:taxon-name>, <tp:taxon-name><tp:taxon-name-part taxon-name-part-type="suborder">Laniatores</tp:taxon-name-part></tp:taxon-name>).</article-title><source>ZooKeys</source><volume>198</volume>: <fpage>25</fpage>–<lpage>68</lpage>. <ext-link xlink:type="simple" ext-link-type="doi" xlink:href="10.3897/zookeys.198.2337">https://doi.org/10.3897/zookeys.198.2337</ext-link></mixed-citation></ref><ref id="B70"><mixed-citation xmlns:xlink="http://www.w3.org/1999/xlink" xlink:type="simple"><person-group><name name-style="western"><surname>Pinto-da-Rocha</surname><given-names>R</given-names></name><name name-style="western"><surname>Bragagnolo</surname><given-names>C</given-names></name><name name-style="western"><surname>Marques</surname><given-names>FPL</given-names></name><name name-style="western"><surname>Junior</surname><given-names>MA</given-names></name></person-group> (<year>2014</year>) <article-title>Phylogeny of harvestmen family <tp:taxon-name><tp:taxon-name-part taxon-name-part-type="family">Gonyleptidae</tp:taxon-name-part></tp:taxon-name> inferred from a multilocus approach (<tp:taxon-name><tp:taxon-name-part taxon-name-part-type="class">Arachnida</tp:taxon-name-part></tp:taxon-name>: <tp:taxon-name><tp:taxon-name-part taxon-name-part-type="order">Opiliones</tp:taxon-name-part></tp:taxon-name>).</article-title><source>Cladistics</source><volume>20</volume>(<issue>5</issue>): <fpage>519</fpage>–<lpage>539</lpage>. <ext-link xlink:type="simple" ext-link-type="doi" xlink:href="10.1111/cla.12065">https://doi.org/10.1111/cla.12065</ext-link></mixed-citation></ref><ref id="B28"><mixed-citation xmlns:xlink="http://www.w3.org/1999/xlink" xlink:type="simple"><person-group><name name-style="western"><surname>Hara</surname><given-names>MR</given-names></name></person-group> (<year>2016</year>) <article-title>Cladistic analysis and description of three new species of the Chilean genus <italic><tp:taxon-name><tp:taxon-name-part taxon-name-part-type="genus">Nanophareus</tp:taxon-name-part></tp:taxon-name></italic> (<tp:taxon-name><tp:taxon-name-part taxon-name-part-type="order">Opiliones</tp:taxon-name-part></tp:taxon-name>: <tp:taxon-name><tp:taxon-name-part taxon-name-part-type="family">Gonyleptidae</tp:taxon-name-part></tp:taxon-name>: <tp:taxon-name><tp:taxon-name-part taxon-name-part-type="subfamily">Pachylinae</tp:taxon-name-part></tp:taxon-name>).</article-title><source>Zootaxa</source><volume>4105</volume>: <fpage>101</fpage>–<lpage>123</lpage>. <ext-link xlink:type="simple" ext-link-type="doi" xlink:href="10.11646/zootaxa.4105.2.1">https://doi.org/10.11646/zootaxa.4105.2.1</ext-link></mixed-citation></ref><ref id="B63"><mixed-citation xmlns:xlink="http://www.w3.org/1999/xlink" xlink:type="simple"><person-group><name name-style="western"><surname>Pérez-Schultheiss</surname><given-names>J</given-names></name><name name-style="western"><surname>Urra</surname><given-names>F</given-names></name><name name-style="western"><surname>Otárola</surname><given-names>A</given-names></name></person-group> (<year>2019</year>) <article-title><tp:taxon-name><tp:taxon-name-part taxon-name-part-type="order">Opiliones</tp:taxon-name-part></tp:taxon-name><tp:taxon-name><tp:taxon-name-part taxon-name-part-type="suborder">Laniatores</tp:taxon-name-part></tp:taxon-name> (<tp:taxon-name><tp:taxon-name-part taxon-name-part-type="class">Arachnida</tp:taxon-name-part></tp:taxon-name>) de la Cordillera de Nahuelbuta: un desconocido hotspot de diversidad.</article-title><source>Boletín Nahuelbuta Natural</source><volume>4</volume>: <fpage>1</fpage>–<lpage>24</lpage>.</mixed-citation></ref><ref id="B40"><mixed-citation xmlns:xlink="http://www.w3.org/1999/xlink" xlink:type="simple"><person-group><name name-style="western"><surname>Kury</surname><given-names>AB</given-names></name><name name-style="western"><surname>Mendes</surname><given-names>AC</given-names></name><name name-style="western"><surname>Cardoso</surname><given-names>L</given-names></name><name name-style="western"><surname>Kury</surname><given-names>MS</given-names></name><name name-style="western"><surname>Granado Ade</surname><given-names>A</given-names></name></person-group> (<year>2020a</year>) <source>WCO-Lite: online world catalogue of harvestmen (<tp:taxon-name><tp:taxon-name-part taxon-name-part-type="class">Arachnida</tp:taxon-name-part></tp:taxon-name>, <tp:taxon-name><tp:taxon-name-part taxon-name-part-type="order">Opiliones</tp:taxon-name-part></tp:taxon-name>). Version 1.0 – Checklist of all valid nomina in <tp:taxon-name><tp:taxon-name-part taxon-name-part-type="order">Opiliones</tp:taxon-name-part></tp:taxon-name> with authors and dates of publications up to 2018.</source><publisher-name>Self published</publisher-name>, <publisher-loc>Rio de Janeiro</publisher-loc>, <size units="page">237 pp</size>.</mixed-citation></ref><ref id="B3"><mixed-citation xmlns:xlink="http://www.w3.org/1999/xlink" xlink:type="simple"><person-group><name name-style="western"><surname>Acosta</surname><given-names>LE</given-names></name></person-group> (<year>2020</year>) <article-title><italic><tp:taxon-name><tp:taxon-name-part taxon-name-part-type="genus">Qorimayus</tp:taxon-name-part></tp:taxon-name></italic>, a new genus of relictual, high-altitude harvestmen from western Argentina (<tp:taxon-name><tp:taxon-name-part taxon-name-part-type="class">Arachnida</tp:taxon-name-part></tp:taxon-name>, <tp:taxon-name><tp:taxon-name-part taxon-name-part-type="order">Opiliones</tp:taxon-name-part></tp:taxon-name>, <tp:taxon-name><tp:taxon-name-part taxon-name-part-type="family">Gonyleptidae</tp:taxon-name-part></tp:taxon-name>) reveals trans-Andean phylogenetic links.</article-title><source>Zootaxa</source><volume>4722</volume>(<issue>2</issue>): <fpage>129</fpage>–<lpage>156</lpage>. <ext-link xlink:type="simple" ext-link-type="doi" xlink:href="10.11646/zootaxa.4722.2.2">https://doi.org/10.11646/zootaxa.4722.2.2</ext-link></mixed-citation></ref><ref id="B41"><mixed-citation xmlns:xlink="http://www.w3.org/1999/xlink" xlink:type="simple"><person-group><name name-style="western"><surname>Kury</surname><given-names>AB</given-names></name><name name-style="western"><surname>Mendes</surname><given-names>AC</given-names></name><name name-style="western"><surname>Cardoso</surname><given-names>L</given-names></name><name name-style="western"><surname>Kury</surname><given-names>MS</given-names></name><name name-style="western"><surname>Granado Ade</surname><given-names>A</given-names></name><name name-style="western"><surname>Giribet</surname><given-names>G</given-names></name></person-group> (<year>2020b</year>) World Catalogue of <tp:taxon-name><tp:taxon-name-part taxon-name-part-type="order">Opiliones</tp:taxon-name-part></tp:taxon-name>. WCO-Lite version 1.2.1. <ext-link xlink:type="simple" ext-link-type="uri" xlink:href="https://wcolite.com/">https://wcolite.com/</ext-link></mixed-citation></ref><ref id="B98"><mixed-citation xmlns:xlink="http://www.w3.org/1999/xlink" xlink:type="simple"><person-group><name name-style="western"><surname>Sørensen</surname><given-names>WE</given-names></name></person-group> (<year>1886</year>) <article-title><tp:taxon-name><tp:taxon-name-part taxon-name-part-type="order">Opiliones</tp:taxon-name-part></tp:taxon-name>.</article-title> In: <person-group><name name-style="western"><surname>Koch</surname><given-names>L</given-names></name><name name-style="western"><surname>Keyserling</surname><given-names>E von</given-names></name></person-group> (<role>Eds</role>) <issue-title>Die Arachniden Australiens nach der Natur beschrieben und abgebildet, vol.</issue-title><source>[Theil] 2 of two volumes &amp; atlas, 1871–1889, fascicle [Lieferung] 33. Bauer &amp; Raspe, Nürnberg</source>, <fpage>53</fpage>–<lpage>86</lpage>.</mixed-citation></ref><ref id="B47"><mixed-citation xmlns:xlink="http://www.w3.org/1999/xlink" xlink:type="simple"><person-group><name name-style="western"><surname>Mello-Leitão</surname><given-names>CF</given-names></name></person-group> (<year>1926</year>) <article-title>Notas sobre <tp:taxon-name><tp:taxon-name-part taxon-name-part-type="order">Opiliones</tp:taxon-name-part></tp:taxon-name><tp:taxon-name><tp:taxon-name-part taxon-name-part-type="suborder">Laniatores</tp:taxon-name-part></tp:taxon-name> sul-americanos.</article-title><source>Revista do Museu Paulista</source><volume>14</volume>: <fpage>327</fpage>–<lpage>383</lpage>.</mixed-citation></ref><ref id="B60"><mixed-citation xmlns:xlink="http://www.w3.org/1999/xlink" xlink:type="simple"><person-group><name name-style="western"><surname>Muñoz-Cuevas</surname><given-names>A</given-names></name></person-group> (<year>1973</year>) <article-title>Sur les caractères génériques de la famille des <tp:taxon-name><tp:taxon-name-part taxon-name-part-type="family">Gonyleptidae</tp:taxon-name-part></tp:taxon-name> (<tp:taxon-name><tp:taxon-name-part taxon-name-part-type="class">Arachnida</tp:taxon-name-part></tp:taxon-name>, <tp:taxon-name><tp:taxon-name-part taxon-name-part-type="order">Opiliones</tp:taxon-name-part></tp:taxon-name>, <tp:taxon-name><tp:taxon-name-part taxon-name-part-type="suborder">Laniatores</tp:taxon-name-part></tp:taxon-name>).</article-title><source>Bulletin du Muséum National d’Histoire Naturelle</source><volume>87</volume>(<issue>113</issue>): <fpage>225</fpage>–<lpage>234</lpage>.</mixed-citation></ref><ref id="B50"><mixed-citation xmlns:xlink="http://www.w3.org/1999/xlink" xlink:type="simple"><person-group><name name-style="western"><surname>Mello-Leitão</surname><given-names>CF</given-names></name></person-group> (<year>1931b</year>) <article-title>Nota sobre arachnideos argentinos. III. Opiliões novos ou críticos. IV. Aranhas novas.</article-title><source>Annaes da Academia brasileira de Sciencias</source><volume>3</volume>(<issue>2</issue>): <fpage>83</fpage>–<lpage>97</lpage>.</mixed-citation></ref><ref id="B83"><mixed-citation xmlns:xlink="http://www.w3.org/1999/xlink" xlink:type="simple"><person-group><name name-style="western"><surname>Roewer</surname><given-names>CF</given-names></name></person-group> (<year>1943</year>) <article-title>Über Gonyleptiden. Weitere Webernechte (Arachn., Opil.) XI.</article-title><source>Senckenbergiana</source><volume>26</volume>(<issue>1–3</issue>): <fpage>12</fpage>–<lpage>68</lpage>.</mixed-citation></ref><ref id="B100"><mixed-citation xmlns:xlink="http://www.w3.org/1999/xlink" xlink:type="simple"><person-group><name name-style="western"><surname>Strand</surname><given-names>E</given-names></name></person-group> (<year>1942</year>) <article-title>Miscellanea nomenclatoria zoologica et Paleontologica X.</article-title><source>Folia zoologica et hydrobiologica</source><volume>11</volume>(<issue>1</issue>): <fpage>386</fpage>–<lpage>402</lpage>.</mixed-citation></ref><ref id="B92"><mixed-citation xmlns:xlink="http://www.w3.org/1999/xlink" xlink:type="simple"><person-group><name name-style="western"><surname>Soares</surname><given-names>BAM</given-names></name><name name-style="western"><surname>Soares</surname><given-names>HEM</given-names></name></person-group> (<year>1954</year>) <article-title>Monografia dos gêneros de opiliões neotrópicos III.</article-title><source>Arquivos de zoologia do Estado de São Paulo</source><volume>8</volume>(<issue>9</issue>): <fpage>225</fpage>–<lpage>302</lpage>.</mixed-citation></ref><ref id="B58"><mixed-citation xmlns:xlink="http://www.w3.org/1999/xlink" xlink:type="simple"><person-group><name name-style="western"><surname>Mello-Leitão</surname><given-names>CF</given-names></name></person-group> (<year>1949</year>) <article-title>Famílias, subfamília, espécies gêneros novos de opiliões e notas de sinonimia.</article-title><source>Boletim do Museu Nacional</source><volume>94</volume>: <fpage>1</fpage>–<lpage>33</lpage>.</mixed-citation></ref><ref id="B99"><mixed-citation xmlns:xlink="http://www.w3.org/1999/xlink" xlink:type="simple"><person-group><name name-style="western"><surname>Sørensen</surname><given-names>WE</given-names></name></person-group> (<year>1902</year>) <article-title>Gonyleptiden (<tp:taxon-name><tp:taxon-name-part taxon-name-part-type="order">Opiliones</tp:taxon-name-part></tp:taxon-name>, <tp:taxon-name><tp:taxon-name-part taxon-name-part-type="suborder">Laniatores</tp:taxon-name-part></tp:taxon-name>).</article-title><source>Ergebnisse der Hamburger Magalhaensischen Sammelreise</source><volume>6</volume>(<issue>5</issue>): <fpage>1</fpage>–<lpage>36</lpage>.</mixed-citation></ref></ref-list></tp:taxon-treatment>
