# Supplementary material for: Revision of the southern Andean genus Sadocus Sørensen, 1886 (Opiliones, Gonyleptidae, Pachylinae)
Source: Zookeys. 2021 Mar 22;1025:91–137. doi: 10.3897/zookeys.1025.57806 (PMC8007552; doi:10.3897/zookeys.1025.57806)
Supplement: XML Treatment for Sadocus asperatus [file zookeys.1025.57806-treatment2.xml]

<!DOCTYPE tp:taxon-treatment
  PUBLIC "-//TaxonX//DTD Taxonomic Treatment Publishing DTD v0 20100105//EN" "tax-treatment-NSO.dtd">
<tp:taxon-treatment xmlns:tp="http://www.plazi.org/taxpub"><tp:treatment-meta><kwd-group><label>Taxon classification</label><kwd><named-content xmlns:xlink="http://www.w3.org/1999/xlink" content-type="kingdom">Animalia</named-content></kwd><kwd><named-content xmlns:xlink="http://www.w3.org/1999/xlink" content-type="order">Opiliones</named-content></kwd><kwd><named-content xmlns:xlink="http://www.w3.org/1999/xlink" content-type="family">Gonyleptidae</named-content></kwd></kwd-group><mixed-citation publication-type="journal"><person-group><name><surname>Pessoa-Silva</surname><given-names>Marília</given-names></name><name><surname>Hara</surname><given-names>Marcos Ryotaro</given-names></name><name><surname>Pinto-da-Rocha</surname><given-names>Ricardo</given-names></name></person-group><article-title>Revision of the southern Andean genus <italic><tp:taxon-name><tp:taxon-name-part taxon-name-part-type="genus" reg="Sadocus">Sadocus</tp:taxon-name-part></tp:taxon-name></italic> Sørensen, 1886 (<tp:taxon-name><tp:taxon-name-part taxon-name-part-type="order">Opiliones</tp:taxon-name-part></tp:taxon-name>, <tp:taxon-name><tp:taxon-name-part taxon-name-part-type="family">Gonyleptidae</tp:taxon-name-part></tp:taxon-name>, <tp:taxon-name><tp:taxon-name-part taxon-name-part-type="subfamily">Pachylinae</tp:taxon-name-part></tp:taxon-name>)</article-title><source>Zookeys</source><day>22</day><month>3</month><year>2021</year><volume>1025</volume><fpage>91</fpage><lpage>137</lpage><pub-id pub-id-type="doi">10.3897/zookeys.1025.57806</pub-id></mixed-citation></tp:treatment-meta><tp:nomenclature><tp:taxon-name><object-id xmlns:xlink="http://www.w3.org/1999/xlink" content-type="arpha" xlink:type="simple">F5D43E8E-278D-5AE2-8249-E292A2DB4ACF</object-id>
              <tp:taxon-name-part taxon-name-part-type="genus" reg="Sadocus">Sadocus</tp:taxon-name-part>
              <tp:taxon-name-part taxon-name-part-type="species" reg="asperatus">asperatus</tp:taxon-name-part>
            </tp:taxon-name><tp:taxon-authority>(Gervais, 1847)</tp:taxon-authority><xref ref-type="fig" rid="F2">Figures 2</xref><xref ref-type="fig" rid="F3">, 3A–E</xref><xref ref-type="fig" rid="F8">, 8A, B</xref><xref ref-type="fig" rid="F9">, 9A–C, E</xref><xref ref-type="fig" rid="F11">, 11A, B</xref><xref ref-type="fig" rid="F12">, 12A–C</xref><tp:nomenclature-citation-list><tp:nomenclature-citation><tp:taxon-name>
                  <tp:taxon-name-part taxon-name-part-type="genus" reg="Gonyleptes">Gonyleptes</tp:taxon-name-part> <tp:taxon-name-part taxon-name-part-type="species" reg="asperatus">asperatus</tp:taxon-name-part></tp:taxon-name><comment>Gervais, 1847: 577 [<abbrev xmlns:xlink="http://www.w3.org/1999/xlink" xlink:title="description" id="ABBRID0E4EBK" xlink:type="simple">desc</abbrev>]; 1849: 26, pl. 1, fig 9 [<abbrev xmlns:xlink="http://www.w3.org/1999/xlink" xlink:title="redescription" id="ABBRID0EBFBK" xlink:type="simple">rdesc</abbrev>]; <xref ref-type="bibr" rid="B9">Butler 1873</xref>: 113 [<abbrev xmlns:xlink="http://www.w3.org/1999/xlink" xlink:title="catalogue" id="ABBRID0EJFBK" xlink:type="simple">cat</abbrev>]; <xref ref-type="bibr" rid="B99">Sørensen 1902</xref>: 17 [<abbrev xmlns:xlink="http://www.w3.org/1999/xlink" xlink:title="systematic discussion" id="ABBRID0ERFBK" xlink:type="simple">syst</abbrev>]. Transferred to <tp:taxon-name><tp:taxon-name-part taxon-name-part-type="genus" reg="Lycomedes">Lycomedes</tp:taxon-name-part></tp:taxon-name> by <xref ref-type="bibr" rid="B99">Sørensen 1902</xref>. (<named-content xmlns:xlink="http://www.w3.org/1999/xlink" content-type="dwc:institutional_code" xlink:type="simple">MNHN</named-content>, type lost, not examined) (RPR visited the museum but the curator was unable to find the type material)</comment></tp:nomenclature-citation><tp:nomenclature-citation><tp:taxon-name>
                  <tp:taxon-name-part taxon-name-part-type="genus" reg="Lycomedes">Lycomedes</tp:taxon-name-part> <tp:taxon-name-part taxon-name-part-type="species" reg="asperatus">asperatus</tp:taxon-name-part></tp:taxon-name><comment>: Sørensen, 1902: 17 [<abbrev xmlns:xlink="http://www.w3.org/1999/xlink" xlink:title="systematic discussion" id="ABBRID0EUGBK" xlink:type="simple">syst</abbrev>]; <xref ref-type="bibr" rid="B77">Roewer 1913</xref>: 127–130, fig 57 [key, <abbrev xmlns:xlink="http://www.w3.org/1999/xlink" xlink:title="redescription" id="ABBRID0E3GBK" xlink:type="simple">rdesc</abbrev>].</comment></tp:nomenclature-citation><tp:nomenclature-citation><tp:taxon-name>
                  <tp:taxon-name-part taxon-name-part-type="genus" reg="Lycomedicus">Lycomedicus</tp:taxon-name-part> <tp:taxon-name-part taxon-name-part-type="species" reg="asperatus">asperatus</tp:taxon-name-part></tp:taxon-name><comment>: Roewer, 1923: 442, fig 556 [<abbrev xmlns:xlink="http://www.w3.org/1999/xlink" xlink:title="redescription" id="ABBRID0ENHBK" xlink:type="simple">rdesc</abbrev>]; 1925: 17 [<abbrev xmlns:xlink="http://www.w3.org/1999/xlink" xlink:title="citation" id="ABBRID0ERHBK" xlink:type="simple">cit</abbrev>]; 1929: 213 [<abbrev xmlns:xlink="http://www.w3.org/1999/xlink" xlink:title="catalogue" id="ABBRID0EVHBK" xlink:type="simple">cat</abbrev>]; <xref ref-type="bibr" rid="B50">Mello-Leitão 1931b</xref>: 84 [<abbrev xmlns:xlink="http://www.w3.org/1999/xlink" xlink:title="citation" id="ABBRID0E4HBK" xlink:type="simple">cit</abbrev>]; <xref ref-type="bibr" rid="B12">Canals 1936</xref>: 69 [<abbrev xmlns:xlink="http://www.w3.org/1999/xlink" xlink:title="catalogue" id="ABBRID0EFIBK" xlink:type="simple">cat</abbrev>]; <xref ref-type="bibr" rid="B82">Roewer 1938</xref>: 6 [<abbrev xmlns:xlink="http://www.w3.org/1999/xlink" xlink:title="catalogue" id="ABBRID0ENIBK" xlink:type="simple">cat</abbrev>]; <xref ref-type="bibr" rid="B54">Mello-Leitão 1939</xref>: 624 [<abbrev xmlns:xlink="http://www.w3.org/1999/xlink" xlink:title="catalogue" id="ABBRID0EVIBK" xlink:type="simple">cat</abbrev>]; <xref ref-type="bibr" rid="B92">Soares and Soares 1954</xref>: 270 [<abbrev xmlns:xlink="http://www.w3.org/1999/xlink" xlink:title="catalogue" id="ABBRID0E4IBK" xlink:type="simple">cat</abbrev>]; <xref ref-type="bibr" rid="B76">Ringuelet 1959</xref>: 329, fig 44 [<abbrev xmlns:xlink="http://www.w3.org/1999/xlink" xlink:title="redescription" id="ABBRID0EFJBK" xlink:type="simple">rdesc</abbrev>]; H. <xref ref-type="bibr" rid="B96">Soares 1968</xref>: 264 [<abbrev xmlns:xlink="http://www.w3.org/1999/xlink" xlink:title="citation" id="ABBRID0ENJBK" xlink:type="simple">cit</abbrev>]; <xref ref-type="bibr" rid="B15">Cekalovic 1968</xref>: 8 [<abbrev xmlns:xlink="http://www.w3.org/1999/xlink" xlink:title="catalogue" id="ABBRID0EVJBK" xlink:type="simple">cat</abbrev>]; 1985: 18 [<abbrev xmlns:xlink="http://www.w3.org/1999/xlink" xlink:title="catalogue" id="ABBRID0EZJBK" xlink:type="simple">cat</abbrev>].</comment></tp:nomenclature-citation><tp:nomenclature-citation><tp:taxon-name>
                  <tp:taxon-name-part taxon-name-part-type="genus" reg="Sadocus">Sadocus</tp:taxon-name-part> <tp:taxon-name-part taxon-name-part-type="species" reg="asperatus">asperatus</tp:taxon-name-part></tp:taxon-name><comment>: Kury, 2003: 191 [<abbrev xmlns:xlink="http://www.w3.org/1999/xlink" xlink:title="catalogue" id="ABBRID0EKKBK" xlink:type="simple">cat</abbrev>]; <xref ref-type="bibr" rid="B41">Kury et al. 2020b</xref> [<abbrev xmlns:xlink="http://www.w3.org/1999/xlink" xlink:title="catalogue" id="ABBRID0ESKBK" xlink:type="simple">cat</abbrev>].</comment></tp:nomenclature-citation><tp:nomenclature-citation><tp:taxon-name>
                  <tp:taxon-name-part taxon-name-part-type="genus" reg="Sadocus">Sadocus</tp:taxon-name-part>
                </tp:taxon-name><comment>(?) <tp:taxon-name><tp:taxon-name-part taxon-name-part-type="genus" reg="Gonyleptes"/><tp:taxon-name-part taxon-name-part-type="species" reg="subsimilis">subsimilis</tp:taxon-name-part></tp:taxon-name>: Sørensen, 1902: 17 [<abbrev xmlns:xlink="http://www.w3.org/1999/xlink" xlink:title="citation" id="ABBRID0EJLBK" xlink:type="simple">cit</abbrev>]; <xref ref-type="bibr" rid="B77">Roewer 1913</xref>: 127–130, fig 57 [<abbrev xmlns:xlink="http://www.w3.org/1999/xlink" xlink:title="systematic discussion" id="ABBRID0ERLBK" xlink:type="simple">syst</abbrev>]. Synonymy with <tp:taxon-name><tp:taxon-name-part taxon-name-part-type="genus" reg="Lycomedicus">L.</tp:taxon-name-part> <tp:taxon-name-part taxon-name-part-type="species" reg="asperatus">asperatus</tp:taxon-name-part></tp:taxon-name> established by <xref ref-type="bibr" rid="B77">Roewer 1913</xref>.</comment></tp:nomenclature-citation><tp:nomenclature-citation><tp:taxon-name>
                  <tp:taxon-name-part taxon-name-part-type="genus" reg="Gonyleptes">Gonyleptes</tp:taxon-name-part> <tp:taxon-name-part taxon-name-part-type="species" reg="polyacanthoides">polyacanthoides</tp:taxon-name-part></tp:taxon-name><comment>Gervais, 1847: 577 [<abbrev xmlns:xlink="http://www.w3.org/1999/xlink" xlink:title="description" id="ABBRID0EQMBK" xlink:type="simple">desc</abbrev>]; <xref ref-type="bibr" rid="B9">Butler 1873</xref>: 114 [<abbrev xmlns:xlink="http://www.w3.org/1999/xlink" xlink:title="catalogue" id="ABBRID0EYMBK" xlink:type="simple">cat</abbrev>]. Synonymy with <tp:taxon-name><tp:taxon-name-part taxon-name-part-type="genus" reg="Gonyleptes">G.</tp:taxon-name-part> <tp:taxon-name-part taxon-name-part-type="species" reg="subsimilis">subsimilis</tp:taxon-name-part></tp:taxon-name> established by <xref ref-type="bibr" rid="B9">Butler 1873</xref>. (<named-content xmlns:xlink="http://www.w3.org/1999/xlink" content-type="dwc:institutional_code" xlink:type="simple">MNHN</named-content>, type lost, material not examined) (RPR visited the Museum but the curator was unable to find the type material)</comment></tp:nomenclature-citation><tp:nomenclature-citation><tp:taxon-name>
                  <tp:taxon-name-part taxon-name-part-type="genus" reg="Gonyleptes">Gonyleptes</tp:taxon-name-part> <tp:taxon-name-part taxon-name-part-type="species" reg="subsimilis">subsimilis</tp:taxon-name-part></tp:taxon-name><comment>Gervais, 1849 [<abbrev xmlns:xlink="http://www.w3.org/1999/xlink" xlink:title="description" id="ABBRID0E6NBK" xlink:type="simple">desc</abbrev>]: 25, pl. 1, fig 8; <xref ref-type="bibr" rid="B9">Butler 1873</xref>: 114 [<abbrev xmlns:xlink="http://www.w3.org/1999/xlink" xlink:title="catalogue" id="ABBRID0EHOBK" xlink:type="simple">cat</abbrev>]; <xref ref-type="bibr" rid="B99">Sørensen 1902</xref>: 6 [<abbrev xmlns:xlink="http://www.w3.org/1999/xlink" xlink:title="systematic discussion" id="ABBRID0EPOBK" xlink:type="simple">syst</abbrev>], 16 [<abbrev xmlns:xlink="http://www.w3.org/1999/xlink" xlink:title="systematic discussion" id="ABBRID0ETOBK" xlink:type="simple">syst</abbrev>]. Synonymy with <tp:taxon-name><tp:taxon-name-part taxon-name-part-type="genus" reg="Sadocus">Sadocus</tp:taxon-name-part></tp:taxon-name> (?) <tp:taxon-name><tp:taxon-name-part taxon-name-part-type="genus" reg="Gonyleptes"/><tp:taxon-name-part taxon-name-part-type="species" reg="subsimilis">subsimilis</tp:taxon-name-part></tp:taxon-name> established by <xref ref-type="bibr" rid="B99">Sørensen 1902</xref> (<named-content xmlns:xlink="http://www.w3.org/1999/xlink" content-type="dwc:institutional_code" xlink:type="simple">MNHN</named-content>, type lost, material not examined) (RPR visited the museum but the curator was unable to find the type material)</comment></tp:nomenclature-citation><tp:nomenclature-citation><tp:taxon-name>
                  <tp:taxon-name-part taxon-name-part-type="genus" reg="Gonyleptes">Gonyleptes</tp:taxon-name-part> <tp:taxon-name-part taxon-name-part-type="species" reg="bicornis">bicornis</tp:taxon-name-part></tp:taxon-name><comment>Gervais, 1849: 21, pl. 1, fig 4a–b [<abbrev xmlns:xlink="http://www.w3.org/1999/xlink" xlink:title="description" id="ABBRID0E6PBK" xlink:type="simple">desc</abbrev>]; <xref ref-type="bibr" rid="B9">Butler 1873</xref>: 114 [<abbrev xmlns:xlink="http://www.w3.org/1999/xlink" xlink:title="catalogue" id="ABBRID0EHQBK" xlink:type="simple">cat</abbrev>]; <xref ref-type="bibr" rid="B99">Sørensen 1902</xref>: 19 [<abbrev xmlns:xlink="http://www.w3.org/1999/xlink" xlink:title="systematic discussion" id="ABBRID0EPQBK" xlink:type="simple">syst</abbrev>]. (type material depository unknown). syn. nov.</comment></tp:nomenclature-citation><tp:nomenclature-citation><tp:taxon-name>
                  <tp:taxon-name-part taxon-name-part-type="genus" reg="Lycomedes">Lycomedes</tp:taxon-name-part> <tp:taxon-name-part taxon-name-part-type="species" reg="bicornis">bicornis</tp:taxon-name-part></tp:taxon-name><comment>: Sørensen, 1902: 20, fig 4–4b [<abbrev xmlns:xlink="http://www.w3.org/1999/xlink" xlink:title="redescription" id="ABBRID0EARBK" xlink:type="simple">rdesc</abbrev>]; <xref ref-type="bibr" rid="B77">Roewer 1913</xref>: 136–137, fig 62 [<abbrev xmlns:xlink="http://www.w3.org/1999/xlink" xlink:title="redescription" id="ABBRID0EIRBK" xlink:type="simple">rdesc</abbrev>].</comment></tp:nomenclature-citation><tp:nomenclature-citation><tp:taxon-name>
                  <tp:taxon-name-part taxon-name-part-type="genus" reg="Lycomedicus">Lycomedicus</tp:taxon-name-part> <tp:taxon-name-part taxon-name-part-type="species" reg="bicornis">bicornis</tp:taxon-name-part></tp:taxon-name><comment>: Roewer, 1923: 445, fig 561 [<abbrev xmlns:xlink="http://www.w3.org/1999/xlink" xlink:title="citation" id="ABBRID0EZRBK" xlink:type="simple">cit</abbrev>]; <xref ref-type="bibr" rid="B12">Canals 1936</xref>: 69 [<abbrev xmlns:xlink="http://www.w3.org/1999/xlink" xlink:title="catalogue" id="ABBRID0EBSBK" xlink:type="simple">cat</abbrev>]; <xref ref-type="bibr" rid="B92">Soares and Soares 1954</xref>a: 270 [<abbrev xmlns:xlink="http://www.w3.org/1999/xlink" xlink:title="catalogue" id="ABBRID0EJSBK" xlink:type="simple">cat</abbrev>]; <xref ref-type="bibr" rid="B15">Cekalovic 1968</xref>: 7 [<abbrev xmlns:xlink="http://www.w3.org/1999/xlink" xlink:title="catalogue" id="ABBRID0ERSBK" xlink:type="simple">cat</abbrev>], 1985: 18 [<abbrev xmlns:xlink="http://www.w3.org/1999/xlink" xlink:title="catalogue" id="ABBRID0EVSBK" xlink:type="simple">cat</abbrev>].</comment></tp:nomenclature-citation><tp:nomenclature-citation><tp:taxon-name>
                  <tp:taxon-name-part taxon-name-part-type="genus" reg="Sadocus">Sadocus</tp:taxon-name-part> <tp:taxon-name-part taxon-name-part-type="species" reg="bicornis">bicornis</tp:taxon-name-part></tp:taxon-name><comment>: Kury, 2003: 191 [<abbrev xmlns:xlink="http://www.w3.org/1999/xlink" xlink:title="catalogue" id="ABBRID0EGTBK" xlink:type="simple">cat</abbrev>]; <xref ref-type="bibr" rid="B41">Kury et al. 2020b</xref> [<abbrev xmlns:xlink="http://www.w3.org/1999/xlink" xlink:title="catalogue" id="ABBRID0EOTBK" xlink:type="simple">cat</abbrev>].</comment></tp:nomenclature-citation><tp:nomenclature-citation><tp:taxon-name>
                  <tp:taxon-name-part taxon-name-part-type="genus" reg="Discocyrtus">Discocyrtus</tp:taxon-name-part> <tp:taxon-name-part taxon-name-part-type="species" reg="calcitrosus">calcitrosus</tp:taxon-name-part></tp:taxon-name><comment>Loman, 1899: 7, fig 5 [<abbrev xmlns:xlink="http://www.w3.org/1999/xlink" xlink:title="description" id="ABBRID0E6TBK" xlink:type="simple">desc</abbrev>]; <xref ref-type="bibr" rid="B99">Sørensen 1902</xref>: 19 [<abbrev xmlns:xlink="http://www.w3.org/1999/xlink" xlink:title="systematic discussion" id="ABBRID0EHUBK" xlink:type="simple">syst</abbrev>]. (type <named-content xmlns:xlink="http://www.w3.org/1999/xlink" content-type="dwc:institutional_code" xlink:type="simple">ZMB</named-content> 7837, <abbrev xmlns:xlink="http://www.w3.org/1999/xlink" xlink:title="male" id="ABBRID0ETUBK" xlink:type="simple">ma</abbrev> holotype – examined by detailed photographs).</comment></tp:nomenclature-citation><tp:nomenclature-citation><tp:taxon-name>
                  <tp:taxon-name-part taxon-name-part-type="genus" reg="Lycomedes">Lycomedes</tp:taxon-name-part> <tp:taxon-name-part taxon-name-part-type="species" reg="calcitrosus">calcitrosus</tp:taxon-name-part></tp:taxon-name><comment>: Sørensen, 1902: 19 [<abbrev xmlns:xlink="http://www.w3.org/1999/xlink" xlink:title="systematic discussion" id="ABBRID0EEVBK" xlink:type="simple">syst</abbrev>]. Synonymy with <tp:taxon-name><tp:taxon-name-part taxon-name-part-type="genus" reg="Lycomedicus">L.</tp:taxon-name-part> <tp:taxon-name-part taxon-name-part-type="species" reg="asperatus">asperatus</tp:taxon-name-part></tp:taxon-name> established by <xref ref-type="bibr" rid="B77">Roewer 1913</xref>.</comment></tp:nomenclature-citation><tp:nomenclature-citation><tp:taxon-name>
                  <tp:taxon-name-part taxon-name-part-type="genus" reg="Lycomedicus">Lycomedicus</tp:taxon-name-part> <tp:taxon-name-part taxon-name-part-type="species" reg="calcitrosus">calcitrosus</tp:taxon-name-part></tp:taxon-name><comment>: Moritz, 1971: 193 [<abbrev xmlns:xlink="http://www.w3.org/1999/xlink" xlink:title="catalogue" id="ABBRID0EDWBK" xlink:type="simple">cat</abbrev>].</comment></tp:nomenclature-citation></tp:nomenclature-citation-list></tp:nomenclature><tp:treatment-sec sec-type="material" id="SECID0EHWBK"><title>Material examined.</title><p>Chile, date and collector unknown, 1 <abbrev xmlns:xlink="http://www.w3.org/1999/xlink" xlink:title="male" id="ABBRID0ENWBK" xlink:type="simple">ma</abbrev> (<named-content xmlns:xlink="http://www.w3.org/1999/xlink" content-type="dwc:institutional_code" xlink:type="simple">MCZ</named-content> 31267). Región Metropolitana de Santiago, <italic>Santiago</italic>, date or collector unknown, 6 <abbrev xmlns:xlink="http://www.w3.org/1999/xlink" xlink:title="male" id="ABBRID0E2WBK" xlink:type="simple">ma</abbrev>, 3 <abbrev xmlns:xlink="http://www.w3.org/1999/xlink" xlink:title="female" id="ABBRID0E6WBK" xlink:type="simple">fe</abbrev> (<named-content xmlns:xlink="http://www.w3.org/1999/xlink" content-type="dwc:institutional_code" xlink:type="simple">SMF</named-content> 1369); Same, <italic>El Canelo</italic>, 16.I.1980, collector unknown, 2 <abbrev xmlns:xlink="http://www.w3.org/1999/xlink" xlink:title="male" id="ABBRID0ENXBK" xlink:type="simple">ma</abbrev> (<named-content xmlns:xlink="http://www.w3.org/1999/xlink" content-type="dwc:institutional_code" xlink:type="simple">AMNH</named-content>); Same, 16.I.1980, collector unknown, 1 <abbrev xmlns:xlink="http://www.w3.org/1999/xlink" xlink:title="male" id="ABBRID0EZXBK" xlink:type="simple">ma</abbrev>, 1 <abbrev xmlns:xlink="http://www.w3.org/1999/xlink" xlink:title="female" id="ABBRID0E4XBK" xlink:type="simple">fe</abbrev> (<named-content xmlns:xlink="http://www.w3.org/1999/xlink" content-type="dwc:institutional_code" xlink:type="simple">AMNH</named-content>). Región de Valparaíso, collection date or collector unknown, 8 <abbrev xmlns:xlink="http://www.w3.org/1999/xlink" xlink:title="male" id="ABBRID0EJYBK" xlink:type="simple">ma</abbrev>, 19 <abbrev xmlns:xlink="http://www.w3.org/1999/xlink" xlink:title="female" id="ABBRID0ENYBK" xlink:type="simple">fe</abbrev> (<named-content xmlns:xlink="http://www.w3.org/1999/xlink" content-type="dwc:institutional_code" xlink:type="simple">SMF</named-content> 5382). Región de Biobío, <italic>Provincia de Concepción</italic>, 22.I.1985, N.I. Platnick &amp; O.F. Francke <abbrev xmlns:xlink="http://www.w3.org/1999/xlink" xlink:title="collected" id="ABBRID0E2YBK" xlink:type="simple">coll</abbrev>., 1 <abbrev xmlns:xlink="http://www.w3.org/1999/xlink" xlink:title="male" id="ABBRID0E6YBK" xlink:type="simple">ma</abbrev> (<named-content xmlns:xlink="http://www.w3.org/1999/xlink" content-type="dwc:institutional_code" xlink:type="simple">AMNH</named-content>); Same, Estero Nonguén (<named-content xmlns:xlink="http://www.w3.org/1999/xlink" content-type="dwc:verbatimCoordinates" xlink:type="simple"><named-content content-type="geo-json" specific-use="{&#34;type&#34;:&#34;Point&#34;,&#34;coordinates&#34;:[-73.008374,-36.831501]}" id="NCID0EOZBK" xlink:type="simple">-36.831501, -73.008374</named-content></named-content>), 13.III.1977, T. Cekalovic <abbrev xmlns:xlink="http://www.w3.org/1999/xlink" xlink:title="collected" id="ABBRID0ETZBK" xlink:type="simple">coll</abbrev>., 1 <abbrev xmlns:xlink="http://www.w3.org/1999/xlink" xlink:title="male" id="ABBRID0EXZBK" xlink:type="simple">ma</abbrev> (<named-content xmlns:xlink="http://www.w3.org/1999/xlink" content-type="dwc:institutional_code" xlink:type="simple">MCZ</named-content> 31275); Same, Cerro Caracol, Mirador Aleman (<named-content xmlns:xlink="http://www.w3.org/1999/xlink" content-type="dwc:verbatimCoordinates" xlink:type="simple"><named-content content-type="geo-json" specific-use="{&#34;type&#34;:&#34;Point&#34;,&#34;coordinates&#34;:[-73.047778,-36.834167]}" id="NCID0EG1BK" xlink:type="simple">-36.834167, -73.047778</named-content></named-content>), 15.IX.1968, T. Cekalovic <abbrev xmlns:xlink="http://www.w3.org/1999/xlink" xlink:title="collected" id="ABBRID0EL1BK" xlink:type="simple">coll</abbrev>., 1 <abbrev xmlns:xlink="http://www.w3.org/1999/xlink" xlink:title="male" id="ABBRID0EP1BK" xlink:type="simple">ma</abbrev>, 3 <abbrev xmlns:xlink="http://www.w3.org/1999/xlink" xlink:title="female" id="ABBRID0ET1BK" xlink:type="simple">fe</abbrev> (<named-content xmlns:xlink="http://www.w3.org/1999/xlink" content-type="dwc:institutional_code" xlink:type="simple">MZSP</named-content> 9965); Same, <italic>Provincia de Arauco</italic>, Parque Nacional Nahuelbuta (<named-content xmlns:xlink="http://www.w3.org/1999/xlink" content-type="dwc:verbatimCoordinates" xlink:type="simple"><named-content content-type="geo-json" specific-use="{&#34;type&#34;:&#34;Point&#34;,&#34;coordinates&#34;:[-73.033333,-37.800000]}" id="NCID0EE2BK" xlink:type="simple">-37.800000, -73.033333</named-content></named-content>), 30.XI.2003, I. Avila, S. Ocares &amp; D. Silva <abbrev xmlns:xlink="http://www.w3.org/1999/xlink" xlink:title="collected" id="ABBRID0EJ2BK" xlink:type="simple">coll</abbrev>., 1 <abbrev xmlns:xlink="http://www.w3.org/1999/xlink" xlink:title="male" id="ABBRID0EN2BK" xlink:type="simple">ma</abbrev> (<named-content xmlns:xlink="http://www.w3.org/1999/xlink" content-type="dwc:institutional_code" xlink:type="simple">CAS</named-content> 9055050); Same, Parque Nacional Nahuelbuta (<named-content xmlns:xlink="http://www.w3.org/1999/xlink" content-type="dwc:verbatimCoordinates" xlink:type="simple"><named-content content-type="geo-json" specific-use="{&#34;type&#34;:&#34;Point&#34;,&#34;coordinates&#34;:[-73.034481,-37.804337]}" id="NCID0E32BK" xlink:type="simple">-37.8043374259, -73.0344813614</named-content></named-content>, date or collector unknown, 1 <abbrev xmlns:xlink="http://www.w3.org/1999/xlink" xlink:title="male" id="ABBRID0EB3BK" xlink:type="simple">ma</abbrev>, 1 <abbrev xmlns:xlink="http://www.w3.org/1999/xlink" xlink:title="female" id="ABBRID0EF3BK" xlink:type="simple">fe</abbrev> (<named-content xmlns:xlink="http://www.w3.org/1999/xlink" content-type="dwc:institutional_code" xlink:type="simple">CAS</named-content> 9052227); Same, Parque Nacional Nahuelbuta (<named-content xmlns:xlink="http://www.w3.org/1999/xlink" content-type="dwc:verbatimCoordinates" xlink:type="simple"><named-content content-type="geo-json" specific-use="{&#34;type&#34;:&#34;Point&#34;,&#34;coordinates&#34;:[-73.009722,-37.827500]}" id="NCID0EU3BK" xlink:type="simple">-37.827500, -73.009722</named-content></named-content>), 9.XII.2010, F. Marques, F. Cadiz &amp; F. Carbayo <abbrev xmlns:xlink="http://www.w3.org/1999/xlink" xlink:title="collected" id="ABBRID0EZ3BK" xlink:type="simple">coll</abbrev>., 5 <abbrev xmlns:xlink="http://www.w3.org/1999/xlink" xlink:title="male" id="ABBRID0E43BK" xlink:type="simple">ma</abbrev> (<named-content xmlns:xlink="http://www.w3.org/1999/xlink" content-type="dwc:institutional_code" xlink:type="simple">MZSP</named-content> 36839); Same, Parque Nacional Nahuelbuta, (<named-content xmlns:xlink="http://www.w3.org/1999/xlink" content-type="dwc:verbatimCoordinates" xlink:type="simple"><named-content content-type="geo-json" specific-use="{&#34;type&#34;:&#34;Point&#34;,&#34;coordinates&#34;:[-73.009722,-37.827500]}" id="NCID0EM4BK" xlink:type="simple">-37.827500, -73.009722</named-content></named-content>), 9.XII.2010, F. Marques, F. Cadiz &amp; F. Carbayo <abbrev xmlns:xlink="http://www.w3.org/1999/xlink" xlink:title="collected" id="ABBRID0ER4BK" xlink:type="simple">coll</abbrev>., 6 <abbrev xmlns:xlink="http://www.w3.org/1999/xlink" xlink:title="male" id="ABBRID0EV4BK" xlink:type="simple">ma</abbrev>, 1 <abbrev xmlns:xlink="http://www.w3.org/1999/xlink" xlink:title="female" id="ABBRID0EZ4BK" xlink:type="simple">fe</abbrev> (<named-content xmlns:xlink="http://www.w3.org/1999/xlink" content-type="dwc:institutional_code" xlink:type="simple">MZSP</named-content> 36840); Same, Cayucupil, Pichinahuel, 23.XII.1976, collector unknown, 1 <abbrev xmlns:xlink="http://www.w3.org/1999/xlink" xlink:title="male" id="ABBRID0EF5BK" xlink:type="simple">ma</abbrev> (<named-content xmlns:xlink="http://www.w3.org/1999/xlink" content-type="dwc:institutional_code" xlink:type="simple">AMNH</named-content>); Same (<named-content xmlns:xlink="http://www.w3.org/1999/xlink" content-type="dwc:verbatimCoordinates" xlink:type="simple"><named-content content-type="geo-json" specific-use="{&#34;type&#34;:&#34;Point&#34;,&#34;coordinates&#34;:[-73.333333,-37.766667]}" id="NCID0EU5BK" xlink:type="simple">-37.766667, -73.333333</named-content></named-content>), 9.II.1965, T. Cekalovic <abbrev xmlns:xlink="http://www.w3.org/1999/xlink" xlink:title="collected" id="ABBRID0EY5BK" xlink:type="simple">coll</abbrev>., 1 <abbrev xmlns:xlink="http://www.w3.org/1999/xlink" xlink:title="male" id="ABBRID0E35BK" xlink:type="simple">ma</abbrev> (<named-content xmlns:xlink="http://www.w3.org/1999/xlink" content-type="dwc:institutional_code" xlink:type="simple">MZSP</named-content> 27695). Región de Nuble, <italic>Provincia Diguillín</italic>, Chillán, Las trancas Nuble, XII.1976, collector unknown, 1 <abbrev xmlns:xlink="http://www.w3.org/1999/xlink" xlink:title="male" id="ABBRID0EK6BK" xlink:type="simple">ma</abbrev>, 3 <abbrev xmlns:xlink="http://www.w3.org/1999/xlink" xlink:title="female" id="ABBRID0EO6BK" xlink:type="simple">fe</abbrev> (<named-content xmlns:xlink="http://www.w3.org/1999/xlink" content-type="dwc:institutional_code" xlink:type="simple">AMNH</named-content>); Same, ?.XII.1976, collector unknown, 1 <abbrev xmlns:xlink="http://www.w3.org/1999/xlink" xlink:title="male" id="ABBRID0E16BK" xlink:type="simple">ma</abbrev>, 2 <abbrev xmlns:xlink="http://www.w3.org/1999/xlink" xlink:title="female" id="ABBRID0E56BK" xlink:type="simple">fe</abbrev> (<named-content xmlns:xlink="http://www.w3.org/1999/xlink" content-type="dwc:institutional_code" xlink:type="simple">AMNH</named-content>); Same, 11–17.I.1983, L.E. Pena <abbrev xmlns:xlink="http://www.w3.org/1999/xlink" xlink:title="collected" id="ABBRID0EKACK" xlink:type="simple">coll</abbrev>., 1 <abbrev xmlns:xlink="http://www.w3.org/1999/xlink" xlink:title="male" id="ABBRID0EOACK" xlink:type="simple">ma</abbrev> (<named-content xmlns:xlink="http://www.w3.org/1999/xlink" content-type="dwc:institutional_code" xlink:type="simple">AMNH</named-content>); Same, XII.1974, collector unknown, 1 <abbrev xmlns:xlink="http://www.w3.org/1999/xlink" xlink:title="male" id="ABBRID0E1ACK" xlink:type="simple">ma</abbrev>, 3 <abbrev xmlns:xlink="http://www.w3.org/1999/xlink" xlink:title="female" id="ABBRID0E5ACK" xlink:type="simple">fe</abbrev> (<named-content xmlns:xlink="http://www.w3.org/1999/xlink" content-type="dwc:institutional_code" xlink:type="simple">AMNH</named-content>); Same, Las Trancas, (<named-content xmlns:xlink="http://www.w3.org/1999/xlink" content-type="dwc:verbatimCoordinates" xlink:type="simple"><named-content content-type="geo-json" specific-use="{&#34;type&#34;:&#34;Point&#34;,&#34;coordinates&#34;:[-72.117000,-36.600000]}" id="NCID0ENBCK" xlink:type="simple">-36.600, -72.117</named-content></named-content>), I.1967, L. Peña <abbrev xmlns:xlink="http://www.w3.org/1999/xlink" xlink:title="collected" id="ABBRID0ESBCK" xlink:type="simple">coll</abbrev>, 1 <abbrev xmlns:xlink="http://www.w3.org/1999/xlink" xlink:title="male" id="ABBRID0EWBCK" xlink:type="simple">ma</abbrev> (<named-content xmlns:xlink="http://www.w3.org/1999/xlink" content-type="dwc:institutional_code" xlink:type="simple">MCZ</named-content> 38272); Same, Los Lleuques (<named-content xmlns:xlink="http://www.w3.org/1999/xlink" content-type="dwc:verbatimCoordinates" xlink:type="simple"><named-content content-type="geo-json" specific-use="{&#34;type&#34;:&#34;Point&#34;,&#34;coordinates&#34;:[-71.617000,-36.858000]}" id="NCID0EFCCK" xlink:type="simple">-36.85800, -71.61700</named-content></named-content>), 11–7.V.1975, G. Moreno <abbrev xmlns:xlink="http://www.w3.org/1999/xlink" xlink:title="collected" id="ABBRID0EKCCK" xlink:type="simple">coll</abbrev>., 1 <abbrev xmlns:xlink="http://www.w3.org/1999/xlink" xlink:title="male" id="ABBRID0EOCCK" xlink:type="simple">ma</abbrev>, 4 <abbrev xmlns:xlink="http://www.w3.org/1999/xlink" xlink:title="female" id="ABBRID0ESCCK" xlink:type="simple">fe</abbrev> (<named-content xmlns:xlink="http://www.w3.org/1999/xlink" content-type="dwc:institutional_code" xlink:type="simple">MCZ</named-content> 3125). Región de Araucanía, <italic>Provincia de Cautín</italic>, 27.I.1985, N.I. Platnick &amp; O.F. Francke <abbrev xmlns:xlink="http://www.w3.org/1999/xlink" xlink:title="collected" id="ABBRID0EADCK" xlink:type="simple">coll</abbrev>., 1 <abbrev xmlns:xlink="http://www.w3.org/1999/xlink" xlink:title="male" id="ABBRID0EEDCK" xlink:type="simple">ma</abbrev> (<named-content xmlns:xlink="http://www.w3.org/1999/xlink" content-type="dwc:institutional_code" xlink:type="simple">AMNH</named-content>); Same, 6.XII.1992, T. Cekalovic &amp; S. Gonzalez <abbrev xmlns:xlink="http://www.w3.org/1999/xlink" xlink:title="collected" id="ABBRID0EQDCK" xlink:type="simple">coll</abbrev>., 1 <abbrev xmlns:xlink="http://www.w3.org/1999/xlink" xlink:title="male" id="ABBRID0EUDCK" xlink:type="simple">ma</abbrev> (<named-content xmlns:xlink="http://www.w3.org/1999/xlink" content-type="dwc:institutional_code" xlink:type="simple">AMNH</named-content>); Same, Fundo de las Selvas, 16–20.II.1981, L.E. Pena <abbrev xmlns:xlink="http://www.w3.org/1999/xlink" xlink:title="collected" id="ABBRID0EAECK" xlink:type="simple">coll</abbrev>., 3 <abbrev xmlns:xlink="http://www.w3.org/1999/xlink" xlink:title="male" id="ABBRID0EEECK" xlink:type="simple">ma</abbrev>, 1 <abbrev xmlns:xlink="http://www.w3.org/1999/xlink" xlink:title="female" id="ABBRID0EIECK" xlink:type="simple">fe</abbrev> (<named-content xmlns:xlink="http://www.w3.org/1999/xlink" content-type="dwc:institutional_code" xlink:type="simple">AMNH</named-content>); Same, Fundo de las Selvas, 16–20.II.1981; L.E. Pena <abbrev xmlns:xlink="http://www.w3.org/1999/xlink" xlink:title="collected" id="ABBRID0EUECK" xlink:type="simple">coll</abbrev>., 3 <abbrev xmlns:xlink="http://www.w3.org/1999/xlink" xlink:title="male" id="ABBRID0EYECK" xlink:type="simple">ma</abbrev>, 1 <abbrev xmlns:xlink="http://www.w3.org/1999/xlink" xlink:title="female" id="ABBRID0E3ECK" xlink:type="simple">fe</abbrev> (<named-content xmlns:xlink="http://www.w3.org/1999/xlink" content-type="dwc:institutional_code" xlink:type="simple">AMNH</named-content>); Same, Villarrica (<named-content xmlns:xlink="http://www.w3.org/1999/xlink" content-type="dwc:verbatimCoordinates" xlink:type="simple"><named-content content-type="geo-json" specific-use="{&#34;type&#34;:&#34;Point&#34;,&#34;coordinates&#34;:[-72.121000,-39.030000]}" id="NCID0ELFCK" xlink:type="simple">-39.03, -72.121</named-content></named-content>), 1–30.I.1965, L. Peña <abbrev xmlns:xlink="http://www.w3.org/1999/xlink" xlink:title="collected" id="ABBRID0EQFCK" xlink:type="simple">coll</abbrev>., 1 <abbrev xmlns:xlink="http://www.w3.org/1999/xlink" xlink:title="male" id="ABBRID0EUFCK" xlink:type="simple">ma</abbrev> (<named-content xmlns:xlink="http://www.w3.org/1999/xlink" content-type="dwc:institutional_code" xlink:type="simple">MCZ</named-content> 38265); Same, (<named-content xmlns:xlink="http://www.w3.org/1999/xlink" content-type="dwc:verbatimCoordinates" xlink:type="simple"><named-content content-type="geo-json" specific-use="{&#34;type&#34;:&#34;Point&#34;,&#34;coordinates&#34;:[-72.121000,-39.030000]}" id="NCID0EDGCK" xlink:type="simple">-39.03, -72.121</named-content></named-content>), 1–30.I.1965, L. Peña <abbrev xmlns:xlink="http://www.w3.org/1999/xlink" xlink:title="collected" id="ABBRID0EIGCK" xlink:type="simple">coll</abbrev>., 5 <abbrev xmlns:xlink="http://www.w3.org/1999/xlink" xlink:title="male" id="ABBRID0EMGCK" xlink:type="simple">ma</abbrev> (<named-content xmlns:xlink="http://www.w3.org/1999/xlink" content-type="dwc:institutional_code" xlink:type="simple">MCZ</named-content> 31263); Same, 1 <abbrev xmlns:xlink="http://www.w3.org/1999/xlink" xlink:title="male" id="ABBRID0EYGCK" xlink:type="simple">ma</abbrev> (<named-content xmlns:xlink="http://www.w3.org/1999/xlink" content-type="dwc:institutional_code" xlink:type="simple">MCZ</named-content> 31264); Same, 6 <abbrev xmlns:xlink="http://www.w3.org/1999/xlink" xlink:title="female" id="ABBRID0EEHCK" xlink:type="simple">fe</abbrev>, 4 <abbrev xmlns:xlink="http://www.w3.org/1999/xlink" xlink:title="male" id="ABBRID0EIHCK" xlink:type="simple">ma</abbrev> (<named-content xmlns:xlink="http://www.w3.org/1999/xlink" content-type="dwc:institutional_code" xlink:type="simple">MCZ</named-content> 31232); Same, 1 <abbrev xmlns:xlink="http://www.w3.org/1999/xlink" xlink:title="male" id="ABBRID0EUHCK" xlink:type="simple">ma</abbrev>, 3 <abbrev xmlns:xlink="http://www.w3.org/1999/xlink" xlink:title="female" id="ABBRID0EYHCK" xlink:type="simple">fe</abbrev> (<named-content xmlns:xlink="http://www.w3.org/1999/xlink" content-type="dwc:institutional_code" xlink:type="simple">MCZ</named-content> 31270); Same, Flor del Lago Ranch (<named-content xmlns:xlink="http://www.w3.org/1999/xlink" content-type="dwc:verbatimCoordinates" xlink:type="simple"><named-content content-type="geo-json" specific-use="{&#34;type&#34;:&#34;Point&#34;,&#34;coordinates&#34;:[-72.127938,-39.204466]}" id="NCID0EHICK" xlink:type="simple">-39.2044664427, -72.1279383487</named-content></named-content>), 11.XII.2003, I. Avila &amp; D. Silva <abbrev xmlns:xlink="http://www.w3.org/1999/xlink" xlink:title="collected" id="ABBRID0EMICK" xlink:type="simple">coll</abbrev>., 1 <abbrev xmlns:xlink="http://www.w3.org/1999/xlink" xlink:title="male" id="ABBRID0EQICK" xlink:type="simple">ma</abbrev>, 2 <abbrev xmlns:xlink="http://www.w3.org/1999/xlink" xlink:title="female" id="ABBRID0EUICK" xlink:type="simple">fe</abbrev> (<named-content xmlns:xlink="http://www.w3.org/1999/xlink" content-type="dwc:institutional_code" xlink:type="simple">CAS</named-content> 9055035); Same, 2 <abbrev xmlns:xlink="http://www.w3.org/1999/xlink" xlink:title="male" id="ABBRID0EAJCK" xlink:type="simple">ma</abbrev> (<named-content xmlns:xlink="http://www.w3.org/1999/xlink" content-type="dwc:institutional_code" xlink:type="simple">CAS</named-content> 9055009); Same, Pucón, 12.I.1951, E. Ross &amp; A. Michelbacher <abbrev xmlns:xlink="http://www.w3.org/1999/xlink" xlink:title="collected" id="ABBRID0EMJCK" xlink:type="simple">coll</abbrev>., 3 <abbrev xmlns:xlink="http://www.w3.org/1999/xlink" xlink:title="male" id="ABBRID0EQJCK" xlink:type="simple">ma</abbrev>, 7 <abbrev xmlns:xlink="http://www.w3.org/1999/xlink" xlink:title="female" id="ABBRID0EUJCK" xlink:type="simple">fe</abbrev> (<named-content xmlns:xlink="http://www.w3.org/1999/xlink" content-type="dwc:institutional_code" xlink:type="simple">CAS</named-content> 9055052); Same, Angol, Sierra Nahuelbuta, 13.I.1951, E. Ross &amp; A. Michelbacher <abbrev xmlns:xlink="http://www.w3.org/1999/xlink" xlink:title="collected" id="ABBRID0EAKCK" xlink:type="simple">coll</abbrev>., 1 <abbrev xmlns:xlink="http://www.w3.org/1999/xlink" xlink:title="male" id="ABBRID0EEKCK" xlink:type="simple">ma</abbrev> (<named-content xmlns:xlink="http://www.w3.org/1999/xlink" content-type="dwc:institutional_code" xlink:type="simple">CAS</named-content>, 9055400); Same, Angol (<named-content xmlns:xlink="http://www.w3.org/1999/xlink" content-type="dwc:verbatimCoordinates" xlink:type="simple"><named-content content-type="geo-json" specific-use="{&#34;type&#34;:&#34;Point&#34;,&#34;coordinates&#34;:[-73.007278,-37.829000]}" id="NCID0ETKCK" xlink:type="simple">-37.829000, -73.007278</named-content></named-content>), 25–27.XII.2016, A. Anker &amp; P.H. Martins <abbrev xmlns:xlink="http://www.w3.org/1999/xlink" xlink:title="collected" id="ABBRID0EYKCK" xlink:type="simple">coll</abbrev>., 1 <abbrev xmlns:xlink="http://www.w3.org/1999/xlink" xlink:title="female" id="ABBRID0E3KCK" xlink:type="simple">fe</abbrev> (<named-content xmlns:xlink="http://www.w3.org/1999/xlink" content-type="dwc:institutional_code" xlink:type="simple">UFMG</named-content> 22643); Same, 2 <abbrev xmlns:xlink="http://www.w3.org/1999/xlink" xlink:title="female" id="ABBRID0EILCK" xlink:type="simple">fe</abbrev> (<named-content xmlns:xlink="http://www.w3.org/1999/xlink" content-type="dwc:institutional_code" xlink:type="simple">UFMG</named-content> 22644); same, 1 <abbrev xmlns:xlink="http://www.w3.org/1999/xlink" xlink:title="male" id="ABBRID0EULCK" xlink:type="simple">ma</abbrev> (<named-content xmlns:xlink="http://www.w3.org/1999/xlink" content-type="dwc:institutional_code" xlink:type="simple">UFMG</named-content> 22645); Same, 1 <abbrev xmlns:xlink="http://www.w3.org/1999/xlink" xlink:title="male" id="ABBRID0EAMCK" xlink:type="simple">ma</abbrev>, 1 <abbrev xmlns:xlink="http://www.w3.org/1999/xlink" xlink:title="female" id="ABBRID0EEMCK" xlink:type="simple">fe</abbrev> (<named-content xmlns:xlink="http://www.w3.org/1999/xlink" content-type="dwc:institutional_code" xlink:type="simple">UFMG</named-content> 22646); same, 2 <abbrev xmlns:xlink="http://www.w3.org/1999/xlink" xlink:title="female" id="ABBRID0EQMCK" xlink:type="simple">fe</abbrev> (<named-content xmlns:xlink="http://www.w3.org/1999/xlink" content-type="dwc:institutional_code" xlink:type="simple">UFMG</named-content> 22647); Same, 1 <abbrev xmlns:xlink="http://www.w3.org/1999/xlink" xlink:title="male" id="ABBRID0E3MCK" xlink:type="simple">ma</abbrev> (<named-content xmlns:xlink="http://www.w3.org/1999/xlink" content-type="dwc:institutional_code" xlink:type="simple">UFMG</named-content> 22649); Same, Temuco, 8.I.1951, E. Ross &amp; A. Michelbacher <abbrev xmlns:xlink="http://www.w3.org/1999/xlink" xlink:title="collected" id="ABBRID0EINCK" xlink:type="simple">coll</abbrev>., 1 <abbrev xmlns:xlink="http://www.w3.org/1999/xlink" xlink:title="male" id="ABBRID0EMNCK" xlink:type="simple">ma</abbrev> (<named-content xmlns:xlink="http://www.w3.org/1999/xlink" content-type="dwc:institutional_code" xlink:type="simple">CAS</named-content> 9052224); Same, Cerro Ñielol (<named-content xmlns:xlink="http://www.w3.org/1999/xlink" content-type="dwc:verbatimCoordinates" xlink:type="simple"><named-content content-type="geo-json" specific-use="{&#34;type&#34;:&#34;Point&#34;,&#34;coordinates&#34;:[-72.590833,-38.726389]}" id="NCID0E2NCK" xlink:type="simple">-38.726389, -72.590833</named-content></named-content>), 26.I.2010, R. Pinto-da-Rocha, F. Cádiz L. &amp; D. Cádiz L. <abbrev xmlns:xlink="http://www.w3.org/1999/xlink" xlink:title="collected" id="ABBRID0EAOCK" xlink:type="simple">coll</abbrev>., 5 <abbrev xmlns:xlink="http://www.w3.org/1999/xlink" xlink:title="male" id="ABBRID0EEOCK" xlink:type="simple">ma</abbrev>, 5 <abbrev xmlns:xlink="http://www.w3.org/1999/xlink" xlink:title="female" id="ABBRID0EIOCK" xlink:type="simple">fe</abbrev> (<named-content xmlns:xlink="http://www.w3.org/1999/xlink" content-type="dwc:institutional_code" xlink:type="simple">MZSP</named-content> 36836); Same, <italic>Provincia de Malleco</italic>, Caracatín, VI.1975, collector unknown, 1 <abbrev xmlns:xlink="http://www.w3.org/1999/xlink" xlink:title="male" id="ABBRID0EWOCK" xlink:type="simple">ma</abbrev>, 1 <abbrev xmlns:xlink="http://www.w3.org/1999/xlink" xlink:title="female" id="ABBRID0E1OCK" xlink:type="simple">fe</abbrev> (<named-content xmlns:xlink="http://www.w3.org/1999/xlink" content-type="dwc:institutional_code" xlink:type="simple">AMNH</named-content>); Same, Purén, Monumento Natural Contulmo, (<named-content xmlns:xlink="http://www.w3.org/1999/xlink" content-type="dwc:verbatimCoordinates" xlink:type="simple"><named-content content-type="geo-json" specific-use="{&#34;type&#34;:&#34;Point&#34;,&#34;coordinates&#34;:[-73.185170,-38.012560]}" id="NCID0EJPCK" xlink:type="simple">-38.01256, -73.18517</named-content></named-content>), 12.XI.2014, G. Giribet, G. Hormiga &amp; A. Pérez-González <abbrev xmlns:xlink="http://www.w3.org/1999/xlink" xlink:title="collected" id="ABBRID0EOPCK" xlink:type="simple">coll</abbrev>., 1 <abbrev xmlns:xlink="http://www.w3.org/1999/xlink" xlink:title="male" id="ABBRID0ESPCK" xlink:type="simple">ma</abbrev>, 1 <abbrev xmlns:xlink="http://www.w3.org/1999/xlink" xlink:title="female" id="ABBRID0EWPCK" xlink:type="simple">fe</abbrev> (<named-content xmlns:xlink="http://www.w3.org/1999/xlink" content-type="dwc:institutional_code" xlink:type="simple">MCZ</named-content> 138066); Same, Monumento Nacional Contulmo (<named-content xmlns:xlink="http://www.w3.org/1999/xlink" content-type="dwc:verbatimCoordinates" xlink:type="simple"><named-content content-type="geo-json" specific-use="{&#34;type&#34;:&#34;Point&#34;,&#34;coordinates&#34;:[-73.187500,-38.012778]}" id="NCID0EFQCK" xlink:type="simple">-38.012778, -73.187500</named-content></named-content>), 12.XII.2010, F. Marques, F. Cádiz &amp; F. Carbayo <abbrev xmlns:xlink="http://www.w3.org/1999/xlink" xlink:title="collected" id="ABBRID0EKQCK" xlink:type="simple">coll</abbrev>., 9 <abbrev xmlns:xlink="http://www.w3.org/1999/xlink" xlink:title="male" id="ABBRID0EOQCK" xlink:type="simple">ma</abbrev>, 10 <abbrev xmlns:xlink="http://www.w3.org/1999/xlink" xlink:title="female" id="ABBRID0ESQCK" xlink:type="simple">fe</abbrev>, 3 juvs. (<named-content xmlns:xlink="http://www.w3.org/1999/xlink" content-type="dwc:institutional_code" xlink:type="simple">MZSP</named-content> 36967). Región de Los Lagos, <italic>Provincia de Llanquihue</italic>, 13.II.1994, T. Cekalovic <abbrev xmlns:xlink="http://www.w3.org/1999/xlink" xlink:title="collected" id="ABBRID0EARCK" xlink:type="simple">coll</abbrev>., 6 <abbrev xmlns:xlink="http://www.w3.org/1999/xlink" xlink:title="male" id="ABBRID0EERCK" xlink:type="simple">ma</abbrev>, 9 <abbrev xmlns:xlink="http://www.w3.org/1999/xlink" xlink:title="female" id="ABBRID0EIRCK" xlink:type="simple">fe</abbrev> (<named-content xmlns:xlink="http://www.w3.org/1999/xlink" content-type="dwc:institutional_code" xlink:type="simple">AMNH</named-content>). Región de Los Ríos, <italic>Provincia de Valdivia</italic>, date or collector unknown, 2 <abbrev xmlns:xlink="http://www.w3.org/1999/xlink" xlink:title="male" id="ABBRID0E3RCK" xlink:type="simple">ma</abbrev>, 4 <abbrev xmlns:xlink="http://www.w3.org/1999/xlink" xlink:title="female" id="ABBRID0EASCK" xlink:type="simple">fe</abbrev> (<named-content xmlns:xlink="http://www.w3.org/1999/xlink" content-type="dwc:institutional_code" xlink:type="simple">SMF</named-content> 783); Same, 2 <abbrev xmlns:xlink="http://www.w3.org/1999/xlink" xlink:title="male" id="ABBRID0EMSCK" xlink:type="simple">ma</abbrev>, 3 <abbrev xmlns:xlink="http://www.w3.org/1999/xlink" xlink:title="female" id="ABBRID0EQSCK" xlink:type="simple">fe</abbrev> (<named-content xmlns:xlink="http://www.w3.org/1999/xlink" content-type="dwc:institutional_code" xlink:type="simple">SMF</named-content> 778); Same, 28.II.1993, T. Cekalovic <abbrev xmlns:xlink="http://www.w3.org/1999/xlink" xlink:title="collected" id="ABBRID0E3SCK" xlink:type="simple">coll</abbrev>., 2 <abbrev xmlns:xlink="http://www.w3.org/1999/xlink" xlink:title="male" id="ABBRID0EATCK" xlink:type="simple">ma</abbrev> (<named-content xmlns:xlink="http://www.w3.org/1999/xlink" content-type="dwc:institutional_code" xlink:type="simple">AMNH</named-content>); Same, (<named-content xmlns:xlink="http://www.w3.org/1999/xlink" content-type="dwc:verbatimCoordinates" xlink:type="simple"><named-content content-type="geo-json" specific-use="{&#34;type&#34;:&#34;Point&#34;,&#34;coordinates&#34;:[-73.245830,-39.813890]}" id="NCID0EPTCK" xlink:type="simple">-39.81389, -73.24583</named-content></named-content>), 15–20.XI.1978, E. Krahmer <abbrev xmlns:xlink="http://www.w3.org/1999/xlink" xlink:title="collected" id="ABBRID0EUTCK" xlink:type="simple">coll</abbrev>., 3 <abbrev xmlns:xlink="http://www.w3.org/1999/xlink" xlink:title="male" id="ABBRID0EYTCK" xlink:type="simple">ma</abbrev>, 4 <abbrev xmlns:xlink="http://www.w3.org/1999/xlink" xlink:title="female" id="ABBRID0E3TCK" xlink:type="simple">fe</abbrev> (<named-content xmlns:xlink="http://www.w3.org/1999/xlink" content-type="dwc:institutional_code" xlink:type="simple">MCZ</named-content> 31274); Same, Panguipulli, Puerto Fuy, 24.II.1978, collector unknown, 1 <abbrev xmlns:xlink="http://www.w3.org/1999/xlink" xlink:title="male" id="ABBRID0EIUCK" xlink:type="simple">ma</abbrev> (<named-content xmlns:xlink="http://www.w3.org/1999/xlink" content-type="dwc:institutional_code" xlink:type="simple">AMNH</named-content>); Same, Valdivia, Isla Teja (<named-content xmlns:xlink="http://www.w3.org/1999/xlink" content-type="dwc:verbatimCoordinates" xlink:type="simple"><named-content content-type="geo-json" specific-use="{&#34;type&#34;:&#34;Point&#34;,&#34;coordinates&#34;:[-73.245830,-39.813890]}" id="NCID0E4UCK" xlink:type="simple">-39.81389, -73.24583</named-content></named-content>), 6.III.1965, H. Levi <abbrev xmlns:xlink="http://www.w3.org/1999/xlink" xlink:title="collected" id="ABBRID0ECVCK" xlink:type="simple">coll</abbrev>., 1 <abbrev xmlns:xlink="http://www.w3.org/1999/xlink" xlink:title="male" id="ABBRID0EGVCK" xlink:type="simple">ma</abbrev> (<named-content xmlns:xlink="http://www.w3.org/1999/xlink" content-type="dwc:institutional_code" xlink:type="simple">MCZ</named-content> 31231).</p></tp:treatment-sec><tp:treatment-sec sec-type="diagnosis" id="SECID0ESVCK"><title>Diagnosis.</title><p><italic><tp:taxon-name><tp:taxon-name-part taxon-name-part-type="genus" reg="Sadocus">Sadocus</tp:taxon-name-part> <tp:taxon-name-part taxon-name-part-type="species" reg="asperatus">asperatus</tp:taxon-name-part></tp:taxon-name></italic> resembles <italic><tp:taxon-name><tp:taxon-name-part taxon-name-part-type="genus" reg="Sadocus">S.</tp:taxon-name-part> <tp:taxon-name-part taxon-name-part-type="species" reg="ingens">ingens</tp:taxon-name-part></tp:taxon-name></italic>, <italic><tp:taxon-name><tp:taxon-name-part taxon-name-part-type="genus" reg="Sadocus">S.</tp:taxon-name-part> <tp:taxon-name-part taxon-name-part-type="species" reg="polyacanthus">polyacanthus</tp:taxon-name-part></tp:taxon-name></italic>, and <italic><tp:taxon-name><tp:taxon-name-part taxon-name-part-type="genus" reg="Sadocus">S.</tp:taxon-name-part> <tp:taxon-name-part taxon-name-part-type="species" reg="dilatatus">dilatatus</tp:taxon-name-part></tp:taxon-name></italic> by the bifid prodorsal apical apophysis on coxa IV. <italic><tp:taxon-name><tp:taxon-name-part taxon-name-part-type="genus" reg="Sadocus">S.</tp:taxon-name-part> <tp:taxon-name-part taxon-name-part-type="species" reg="asperatus">asperatus</tp:taxon-name-part></tp:taxon-name></italic> can be distinguished from the latter species by the combination of the following characters: lateral margin of dorsal scutum covered by granules; trochanter IV with a blunt retro-dorsal apical apophysis being half of the podomere length, and a rhombus retro-ventral apical tubercle; femur IV curved (in dorsal view), with a retro-lateral row of spiniform apophysis (the middle one longest).</p></tp:treatment-sec><tp:treatment-sec sec-type="redescription" id="SECID0EPXCK"><title>Redescription.</title><p><bold>Male</bold> (<named-content xmlns:xlink="http://www.w3.org/1999/xlink" content-type="dwc:institutional_code" xlink:type="simple">CAS</named-content> 9055035). Measurements. Dorsal scutum maximum length 6.3; dorsal scutum maximum width 7.2; prosoma maximum length 2.5; prosoma maximum width 3.2; leg femora I 3.2; II 6.5; III 5.5; IV 7.2. <bold><italic>Dorsum</italic></bold> (Fig. <xref ref-type="fig" rid="F3">3A</xref>). Dorsal scutum type gamma triangular. Carapace with granules sparsely distributed. Scutal areas I–IV with eight, four, two and four granules, respectively; scutal area III with one pair of paramedian spiniform tubercles; scutal area IV incompletely divided. Lateral margin of dorsal scutum mostly covered in granules (from posterior half of carapace to posterior margin of dorsal scutum). Posterior margin of dorsal scutum and free tergite I each with a pair of paramedian tubercles. <bold><italic>Chelicerae</italic>.</bold> Segment I with basal tubercle, bulla with small setae, each finger with five teeth. <bold><italic>Pedipalps</italic>.</bold> Coxa dorsal face smooth, ventral face with two apical tubercles. Trochanter dorsal and ventral faces smooth. Femur ventral face granulate. Patella with sparsely distributed setae. Tibial setation: prolateral IiiiIi/IiiiIi; retro-lateral iIiIi/IiIi. Tarsal setation: prolateral and retro-lateral IiIi/IiIi. <bold><italic>Legs</italic></bold> (Fig. <xref ref-type="fig" rid="F3">3B–E</xref>). Coxa IV with one long, oblique, bifid prodorsal apical apophysis and one retro-ventral apical spine. Trochanters I and II each with one pair of prodorsal spiniform tubercles. Trochanter III with one medio-ventral tubercle and three retro-lateral ones. Trochanter IV prodorsal and proventral faces with few granules, the prodorsal apical apophysis long (ca. half the podomere length); retro-lateral face with one basal, one central, and one apical tubercles; one retro-dorsal apical spiniform apophysis (ca. ¼ podomere length); ventral face with setiferous tubercles sparsely distributed. Femur III with one retro-basal tubercle. Femur IV sigmoid, with dorsal row of apophysis on the basal half abruptly decreasing in size apically, becoming granules; prolateral row with central–subapical tubercles; retro-lateral row of granules with spiniform apophysis (basal most and central one longer than the others, apical most oblique, curved ventrad); ventral face with two short retro-lateral sub-apical spiniform apophyses and one proapical spiniform apophysis. Patella IV ventral face mostly smooth, with one probasal, one proapical and one retro-apical large, spiniform tubercles. Tibia IV roughly with two ventral rows of granules increasing in size from central to apical becoming spines. Tarsal counts: 6, 9, 7, 8. <bold><italic>Penis</italic></bold> (Fig. <xref ref-type="fig" rid="F11">11A, B</xref>). Ventral plate of penis with moderate cleft on anterior margin, three pairs of MS A, one pair of MS B, four or five pairs of MS C and one pair of MS D, without MS E.</p><p><bold><italic>Coloration</italic>.</bold> Immersed in ethanol: carapace, trochanter–patella IV brown, tibia light brown, legs I–III, pedipalps, and chelicerae yellowish-brown. Live specimens (Fig. <xref ref-type="fig" rid="F9">9A–C, E</xref>): carapace, coxa, and trochanter black, light gray spot (inverted T shape) from ocularium to scutal area II; femora I–III orange; patellae–tibiae I–IV brown.</p><p><bold><italic>Variations</italic></bold> (n = 56). Scutal area I–IV tubercles (5 minimum, 16 maximum per site), Measurements. Dorsal scutum maximum length 6.0–8.5; dorsal scutum maximum width 6.7–11.6; prosoma maximum length 2.5–3.5; prosoma maximum width 3.2–4.8; leg femora: I 3.2–5.0; II 6.5–10.0; III 5.5–8.5; IV 7.2–11.0.</p><p><italic>Female</italic> (<named-content xmlns:xlink="http://www.w3.org/1999/xlink" content-type="dwc:institutional_code" xlink:type="simple">CAS</named-content> 9055035). Measurements. Dorsal scutum maximum length 6.3; dorsal scutum maximum width 8.1; prosoma maximum length 2.6; prosoma maximum width 3.7; leg femora: I 3.7; II 7; III 6.1; IV 7.2.</p></tp:treatment-sec><tp:treatment-sec sec-type="redescription" id="SECID0E1ZCK"><title>Redescription.</title><p><bold><italic>Dorsum</italic></bold> (Fig. <xref ref-type="fig" rid="F8">8A, B</xref>). Scutal areas I, II, and IV with three, five, and two granules, respectively. <bold><italic>Legs</italic>.</bold> Coxa IV with one prodorsal apical apophysis and one retro-ventral apical spine shorter than on the male, trochanter IV with retro-lateral row of tubercles, the apical one longest, femur IV with pro- and retro-ventral rows of tubercles, patella–metatarsi IV unarmed. Tarsal counts: 6, 9, 7, 8. <bold><italic>Ovipositor</italic></bold> (Fig. <xref ref-type="fig" rid="F12">12A–C</xref>). Two main groups of lobes delimited by a constriction, ovipositors peripheral setae inserted into sockets that are a mixture of dorsal and ventral sockets, the dorsal lobe with five setae and the ventral one with six; each main group of lobes divided by a fissure.</p><p><bold><italic>Variations</italic></bold> (n = 66). Tubercle variation in the scutal areas: I 2–7; II 1–8; III 2–8; IV 3–5. Free tergites I–III each with one pair of blunt or pointed spiniform tubercles. Measurements. Dorsal scutum maximum length 5.9–8.2; dorsal scutum maximum width 8.0–9.6; prosoma maximum length 2.4–3.5; prosoma maximum width 3.7–4.5; leg femora: I 3.5–4.5; II 6.7–8.7; III 5.7–7.0; IV 7.0–8.9.</p></tp:treatment-sec><tp:treatment-sec sec-type="type locality" id="SECID0E21CK"><title>Type locality.</title><p>Of <italic><tp:taxon-name><tp:taxon-name-part taxon-name-part-type="genus" reg="Gonyleptes">Gonyleptes</tp:taxon-name-part> <tp:taxon-name-part taxon-name-part-type="species" reg="asperatus">asperatus</tp:taxon-name-part></tp:taxon-name></italic> and <italic><tp:taxon-name><tp:taxon-name-part taxon-name-part-type="genus" reg="Gonyleptes">Gonyleptes</tp:taxon-name-part> <tp:taxon-name-part taxon-name-part-type="species" reg="subsimilis">subsimilis</tp:taxon-name-part></tp:taxon-name></italic>: CHILE. Of <italic><tp:taxon-name><tp:taxon-name-part taxon-name-part-type="genus" reg="Discocyrtus">Discocyrtus</tp:taxon-name-part> <tp:taxon-name-part taxon-name-part-type="species" reg="calcitrosus">calcitrosus</tp:taxon-name-part></tp:taxon-name></italic>: CHILE, Región de Los Rios, <italic>Provincia de Valdivia</italic>, Corral.</p></tp:treatment-sec><tp:treatment-sec sec-type="distribution" id="SECID0EK3CK"><title>Geographical distribution</title><p><bold>(Fig. <xref ref-type="fig" rid="F2">2</xref>).</bold> Chile, Región de Los Ríos, <italic>Valdivia</italic>, Corral; Región Metropolitana de Santiago, <italic>Santiago</italic>; Región de Valparaíso; Región de Biobío, <italic>Provincia de Concepción</italic>, <italic>Provincia de Arauco</italic>, <italic>Provincia de Nuble</italic>; Región de Araucanía, <italic>Provincia de Cautin</italic>, <italic>Provincia de Malleco</italic>; Región de Los Lagos, <italic>Provincia de Llanquihue</italic>.</p></tp:treatment-sec><tp:treatment-sec sec-type="Taxonomic notes" id="SECID0EM4CK"><title>Taxonomic notes.</title><p>After examining the original description and the drawing of <italic><tp:taxon-name><tp:taxon-name-part taxon-name-part-type="genus" reg="Gonyleptes">Gonyleptes</tp:taxon-name-part> <tp:taxon-name-part taxon-name-part-type="species" reg="bicornis">bicornis</tp:taxon-name-part></tp:taxon-name></italic>, we concluded that it is of a male of <italic><tp:taxon-name><tp:taxon-name-part taxon-name-part-type="genus" reg="Sadocus">S.</tp:taxon-name-part> <tp:taxon-name-part taxon-name-part-type="species" reg="asperatus">asperatus</tp:taxon-name-part></tp:taxon-name></italic>. In the original description, the spines on the free tergite, the two apical apophyses on the trochanter IV and uneven spines in the inner part of the “leg” (referring to the femur IV) are mentioned. Those characters lead us to conclude that it is <italic><tp:taxon-name><tp:taxon-name-part taxon-name-part-type="genus" reg="Sadocus">S.</tp:taxon-name-part> <tp:taxon-name-part taxon-name-part-type="species" reg="asperatus">asperatus</tp:taxon-name-part></tp:taxon-name></italic>.</p></tp:treatment-sec><tp:treatment-sec><!--Section generated to contain objects referenced in tp:taxon-treatment.--><fig id="F2" position="float" orientation="portrait"><object-id xmlns:xlink="http://www.w3.org/1999/xlink" content-type="doi" xlink:type="simple">10.3897/zookeys.1025.57806.figure2</object-id><object-id xmlns:xlink="http://www.w3.org/1999/xlink" content-type="arpha" xlink:type="simple">FDAE2FBD-5D59-5672-B2B1-3662518837BE</object-id><label>Figure 2.</label><caption><p>Geographical records of distribution of <italic><tp:taxon-name><tp:taxon-name-part taxon-name-part-type="genus" reg="Sadocus">Sadocus</tp:taxon-name-part></tp:taxon-name></italic> species.</p></caption><graphic xmlns:xlink="http://www.w3.org/1999/xlink" xlink:href="zookeys-1025-091-g002.jpg" position="float" orientation="portrait" xlink:type="simple" id="oo_522912.jpg"><uri content-type="original_file" xlink:type="simple">https://binary.pensoft.net/fig/522912</uri></graphic></fig><fig id="F3" position="float" orientation="portrait"><object-id xmlns:xlink="http://www.w3.org/1999/xlink" content-type="doi" xlink:type="simple">10.3897/zookeys.1025.57806.figure3</object-id><object-id xmlns:xlink="http://www.w3.org/1999/xlink" content-type="arpha" xlink:type="simple">6F5FA41C-C57C-58B0-A434-B717A44B554A</object-id><label>Figure 3.</label><caption><p><italic><tp:taxon-name><tp:taxon-name-part taxon-name-part-type="genus" reg="Sadocus">Sadocus</tp:taxon-name-part> <tp:taxon-name-part taxon-name-part-type="species" reg="asperatus">asperatus</tp:taxon-name-part></tp:taxon-name></italic> (Gervais). Male (<named-content xmlns:xlink="http://www.w3.org/1999/xlink" content-type="dwc:institutional_code" xlink:type="simple">CAS</named-content> 9055035) <bold>A</bold> Habitus, dorsal view <bold>B–E</bold> right leg IV, Trochanter–tibia IV <bold>B</bold> dorsal view <bold>C</bold> prolateral view <bold>D</bold> ventral view <bold>E</bold> retro-lateral view. Scale: 1 mm.</p></caption><graphic xmlns:xlink="http://www.w3.org/1999/xlink" xlink:href="zookeys-1025-091-g003.jpg" position="float" orientation="portrait" xlink:type="simple" id="oo_522913.jpg"><uri content-type="original_file" xlink:type="simple">https://binary.pensoft.net/fig/522913</uri></graphic></fig><fig id="F8" position="float" orientation="portrait"><object-id xmlns:xlink="http://www.w3.org/1999/xlink" content-type="doi" xlink:type="simple">10.3897/zookeys.1025.57806.figure8</object-id><object-id xmlns:xlink="http://www.w3.org/1999/xlink" content-type="arpha" xlink:type="simple">FF7F50F9-B4AB-592A-8234-EECD58ECA05A</object-id><label>Figure 8.</label><caption><p>Female specimens of <italic><tp:taxon-name><tp:taxon-name-part taxon-name-part-type="genus" reg="Sadocus">Sadocus</tp:taxon-name-part></tp:taxon-name></italic><bold>A, B</bold><italic><tp:taxon-name><tp:taxon-name-part taxon-name-part-type="genus" reg="Sadocus">S.</tp:taxon-name-part> <tp:taxon-name-part taxon-name-part-type="species" reg="asperatus">asperatus</tp:taxon-name-part></tp:taxon-name></italic> (<named-content xmlns:xlink="http://www.w3.org/1999/xlink" content-type="dwc:institutional_code" xlink:type="simple">CAS</named-content>–9055035) <bold>A</bold> dorsal view <bold>B</bold> lateral view <bold>C, D</bold><italic><tp:taxon-name><tp:taxon-name-part taxon-name-part-type="genus" reg="Sadocus">S.</tp:taxon-name-part> <tp:taxon-name-part taxon-name-part-type="species" reg="dilatatus">dilatatus</tp:taxon-name-part></tp:taxon-name></italic> (<named-content xmlns:xlink="http://www.w3.org/1999/xlink" content-type="dwc:institutional_code" xlink:type="simple">MZSP</named-content>–8022) <bold>C</bold> dorsal view <bold>D</bold> lateral view <bold>E, F</bold><italic><tp:taxon-name><tp:taxon-name-part taxon-name-part-type="genus" reg="Sadocus">S.</tp:taxon-name-part> <tp:taxon-name-part taxon-name-part-type="species" reg="funestus">funestus</tp:taxon-name-part></tp:taxon-name></italic> (<named-content xmlns:xlink="http://www.w3.org/1999/xlink" content-type="dwc:institutional_code" xlink:type="simple">AMNH</named-content>) <bold>E</bold> dorsal view <bold>F</bold> lateral view <bold>G, H</bold><italic><tp:taxon-name><tp:taxon-name-part taxon-name-part-type="genus" reg="Sadocus">S.</tp:taxon-name-part> <tp:taxon-name-part taxon-name-part-type="species" reg="ingens">ingens</tp:taxon-name-part></tp:taxon-name></italic> (<named-content xmlns:xlink="http://www.w3.org/1999/xlink" content-type="dwc:institutional_code" xlink:type="simple">MZSP</named-content>–36965) <bold>G</bold> dorsal view <bold>H</bold> lateral view <bold>I, J</bold><italic><tp:taxon-name><tp:taxon-name-part taxon-name-part-type="genus" reg="Sadocus">S.</tp:taxon-name-part> <tp:taxon-name-part taxon-name-part-type="species" reg="polyacanthus">polyacanthus</tp:taxon-name-part></tp:taxon-name></italic> (<named-content xmlns:xlink="http://www.w3.org/1999/xlink" content-type="dwc:institutional_code" xlink:type="simple">AMNH</named-content>) <bold>I</bold> dorsal view <bold>J</bold> lateral view <bold>K</bold> Drawing of species inquirenda <italic><tp:taxon-name><tp:taxon-name-part taxon-name-part-type="genus" reg="Carampangue">Carampangue</tp:taxon-name-part> <tp:taxon-name-part taxon-name-part-type="species" reg="nigronotatum">nigronotatum</tp:taxon-name-part></tp:taxon-name></italic> extracted from <xref ref-type="bibr" rid="B55">Mello-Leitão 1943</xref>.</p></caption><graphic xmlns:xlink="http://www.w3.org/1999/xlink" xlink:href="zookeys-1025-091-g008.jpg" position="float" orientation="portrait" xlink:type="simple" id="oo_522918.jpg"><uri content-type="original_file" xlink:type="simple">https://binary.pensoft.net/fig/522918</uri></graphic></fig><fig id="F9" position="float" orientation="portrait"><object-id xmlns:xlink="http://www.w3.org/1999/xlink" content-type="doi" xlink:type="simple">10.3897/zookeys.1025.57806.figure9</object-id><object-id xmlns:xlink="http://www.w3.org/1999/xlink" content-type="arpha" xlink:type="simple">41F85FFE-4F24-5241-89CB-23EC9B77F10F</object-id><label>Figure 9.</label><caption><p>Photographs of living specimens of <italic><tp:taxon-name><tp:taxon-name-part taxon-name-part-type="genus" reg="Sadocus">Sadocus</tp:taxon-name-part></tp:taxon-name></italic><bold>A</bold><italic><tp:taxon-name><tp:taxon-name-part taxon-name-part-type="genus" reg="Sadocus">S.</tp:taxon-name-part> <tp:taxon-name-part taxon-name-part-type="species" reg="asperatus">asperatus</tp:taxon-name-part></tp:taxon-name></italic> (<abbrev xmlns:xlink="http://www.w3.org/1999/xlink" xlink:title="male" id="ABBRID0EOOHK" xlink:type="simple">ma</abbrev>) <bold>B</bold><italic><tp:taxon-name><tp:taxon-name-part taxon-name-part-type="genus" reg="Sadocus">S.</tp:taxon-name-part> <tp:taxon-name-part taxon-name-part-type="species" reg="asperatus">asperatus</tp:taxon-name-part></tp:taxon-name></italic> (<abbrev xmlns:xlink="http://www.w3.org/1999/xlink" xlink:title="female" id="ABBRID0E6OHK" xlink:type="simple">fe</abbrev>) <bold>C</bold><italic><tp:taxon-name><tp:taxon-name-part taxon-name-part-type="genus" reg="Sadocus">S.</tp:taxon-name-part> <tp:taxon-name-part taxon-name-part-type="species" reg="asperatus">asperatus</tp:taxon-name-part></tp:taxon-name></italic> (<abbrev xmlns:xlink="http://www.w3.org/1999/xlink" xlink:title="male" id="ABBRID0EQPHK" xlink:type="simple">ma</abbrev>) <bold>D</bold><italic><tp:taxon-name><tp:taxon-name-part taxon-name-part-type="genus" reg="Sadocus">S.</tp:taxon-name-part> <tp:taxon-name-part taxon-name-part-type="species" reg="dilatatus">dilatatus</tp:taxon-name-part></tp:taxon-name></italic> (<abbrev xmlns:xlink="http://www.w3.org/1999/xlink" xlink:title="male" id="ABBRID0EBQHK" xlink:type="simple">ma</abbrev>) <bold>E</bold><italic><tp:taxon-name><tp:taxon-name-part taxon-name-part-type="genus" reg="Sadocus">S.</tp:taxon-name-part> <tp:taxon-name-part taxon-name-part-type="species" reg="asperatus">asperatus</tp:taxon-name-part></tp:taxon-name></italic> (<abbrev xmlns:xlink="http://www.w3.org/1999/xlink" xlink:title="female" id="ABBRID0ESQHK" xlink:type="simple">fe</abbrev>) <bold>F</bold><italic><tp:taxon-name><tp:taxon-name-part taxon-name-part-type="genus" reg="Sadocus">S.</tp:taxon-name-part> <tp:taxon-name-part taxon-name-part-type="species" reg="funestus">funestus</tp:taxon-name-part></tp:taxon-name></italic> (<abbrev xmlns:xlink="http://www.w3.org/1999/xlink" xlink:title="male" id="ABBRID0EDRHK" xlink:type="simple">ma</abbrev>). <bold>A, B</bold> taken by R. Pinto-da-Rocha, <bold>C–F</bold> taken by Pedro H. Martins.</p></caption><graphic xmlns:xlink="http://www.w3.org/1999/xlink" xlink:href="zookeys-1025-091-g009.jpg" position="float" orientation="portrait" xlink:type="simple" id="oo_522919.jpg"><uri content-type="original_file" xlink:type="simple">https://binary.pensoft.net/fig/522919</uri></graphic></fig><fig id="F11" position="float" orientation="portrait"><object-id xmlns:xlink="http://www.w3.org/1999/xlink" content-type="doi" xlink:type="simple">10.3897/zookeys.1025.57806.figure11</object-id><object-id xmlns:xlink="http://www.w3.org/1999/xlink" content-type="arpha" xlink:type="simple">6F5F0CFE-5AA4-527D-A655-7585A85BF6E4</object-id><label>Figure 11.</label><caption><p>Distal part of penis <italic><tp:taxon-name><tp:taxon-name-part taxon-name-part-type="genus" reg="Sadocus">Sadocus</tp:taxon-name-part></tp:taxon-name></italic> and <italic><tp:taxon-name><tp:taxon-name-part taxon-name-part-type="genus" reg="Discocyrtus">Discocyrtus</tp:taxon-name-part></tp:taxon-name></italic>, dorsal and ventral views, respectively <bold>A, B</bold><italic><tp:taxon-name><tp:taxon-name-part taxon-name-part-type="genus" reg="Sadocus">S.</tp:taxon-name-part> <tp:taxon-name-part taxon-name-part-type="species" reg="asperatus">asperatus</tp:taxon-name-part></tp:taxon-name></italic>, macrosetae colorized and numbered <bold>C, D</bold><italic><tp:taxon-name><tp:taxon-name-part taxon-name-part-type="genus" reg="Sadocus">S.</tp:taxon-name-part> <tp:taxon-name-part taxon-name-part-type="species" reg="ingens">ingens</tp:taxon-name-part></tp:taxon-name></italic><bold>E, F</bold><italic><tp:taxon-name><tp:taxon-name-part taxon-name-part-type="genus" reg="Sadocus">S.</tp:taxon-name-part> <tp:taxon-name-part taxon-name-part-type="species" reg="polyacanthus">polyacanthus</tp:taxon-name-part></tp:taxon-name></italic><bold>G, H</bold><italic><tp:taxon-name><tp:taxon-name-part taxon-name-part-type="genus" reg="Sadocus">S.</tp:taxon-name-part> <tp:taxon-name-part taxon-name-part-type="species" reg="dilatatus">dilatatus</tp:taxon-name-part></tp:taxon-name></italic><bold>I, J</bold><italic><tp:taxon-name><tp:taxon-name-part taxon-name-part-type="genus" reg="Sadocus">S.</tp:taxon-name-part> <tp:taxon-name-part taxon-name-part-type="species" reg="funestus">funestus</tp:taxon-name-part></tp:taxon-name></italic><bold>K, L</bold><italic><tp:taxon-name><tp:taxon-name-part taxon-name-part-type="genus" reg="Discocyrtus">D.</tp:taxon-name-part> <tp:taxon-name-part taxon-name-part-type="species" reg="catharinensis">catharinensis</tp:taxon-name-part></tp:taxon-name></italic>. Scale bar of drawings: 0.1mm.</p></caption><graphic xmlns:xlink="http://www.w3.org/1999/xlink" xlink:href="zookeys-1025-091-g011.jpg" position="float" orientation="portrait" xlink:type="simple" id="oo_522921.jpg"><uri content-type="original_file" xlink:type="simple">https://binary.pensoft.net/fig/522921</uri></graphic></fig><fig id="F12" position="float" orientation="portrait"><object-id xmlns:xlink="http://www.w3.org/1999/xlink" content-type="doi" xlink:type="simple">10.3897/zookeys.1025.57806.figure12</object-id><object-id xmlns:xlink="http://www.w3.org/1999/xlink" content-type="arpha" xlink:type="simple">1A095BAC-BFF1-5A45-9E85-609B7462C1C7</object-id><label>Figure 12.</label><caption><p>Distal part of ovipositor of <italic><tp:taxon-name><tp:taxon-name-part taxon-name-part-type="genus" reg="Sadocus">Sadocus</tp:taxon-name-part></tp:taxon-name></italic><bold>A–C</bold><italic><tp:taxon-name><tp:taxon-name-part taxon-name-part-type="genus" reg="Sadocus">S.</tp:taxon-name-part> <tp:taxon-name-part taxon-name-part-type="species" reg="asperatus">asperatus</tp:taxon-name-part></tp:taxon-name></italic><bold>A</bold> upper view <bold>B</bold> villi <bold>C</bold> setae <bold>D–F</bold><italic><tp:taxon-name><tp:taxon-name-part taxon-name-part-type="genus" reg="Sadocus">S.</tp:taxon-name-part> <tp:taxon-name-part taxon-name-part-type="species" reg="funestus">funestus</tp:taxon-name-part></tp:taxon-name></italic><bold>D</bold> upper view <bold>E</bold> lateral view <bold>F</bold> seta <bold>G–I</bold><italic><tp:taxon-name><tp:taxon-name-part taxon-name-part-type="genus" reg="Sadocus">S.</tp:taxon-name-part> <tp:taxon-name-part taxon-name-part-type="species" reg="ingens">ingens</tp:taxon-name-part></tp:taxon-name></italic><bold>G</bold> upper view <bold>H, I</bold> setae <bold>J–L</bold><italic><tp:taxon-name><tp:taxon-name-part taxon-name-part-type="genus" reg="Sadocus">S.</tp:taxon-name-part> <tp:taxon-name-part taxon-name-part-type="species" reg="polyacanthus">polyacanthus</tp:taxon-name-part></tp:taxon-name></italic><bold>J</bold> upper view <bold>K</bold> lateral view <bold>L</bold> setae.</p></caption><graphic xmlns:xlink="http://www.w3.org/1999/xlink" xlink:href="zookeys-1025-091-g012.jpg" position="float" orientation="portrait" xlink:type="simple" id="oo_522922.jpg"><uri content-type="original_file" xlink:type="simple">https://binary.pensoft.net/fig/522922</uri></graphic></fig></tp:treatment-sec><ref-list><ref id="B55"><mixed-citation xmlns:xlink="http://www.w3.org/1999/xlink" xlink:type="simple"><person-group><name name-style="western"><surname>Mello-Leitão</surname><given-names>CF</given-names></name></person-group> (<year>1943</year>) <article-title>Aracnidos de Maullín.</article-title><source>Revista Chilena de Historia natural</source><volume>46</volume>: <fpage>1</fpage>–<lpage>8</lpage>.</mixed-citation></ref><ref id="B9"><mixed-citation xmlns:xlink="http://www.w3.org/1999/xlink" xlink:type="simple"><person-group><name name-style="western"><surname>Butler</surname><given-names>AG</given-names></name></person-group> (<year>1873</year>) A monographic list of the species of the genus <italic><tp:taxon-name><tp:taxon-name-part taxon-name-part-type="genus">Gonyleptes</tp:taxon-name-part></tp:taxon-name></italic>, with descriptions of three remarkable new species. Annals and Magazine of Natural History (series 4) 11(62): 112–117. <ext-link xlink:type="simple" ext-link-type="doi" xlink:href="10.1080/00222937308696775">https://doi.org/10.1080/00222937308696775</ext-link></mixed-citation></ref><ref id="B99"><mixed-citation xmlns:xlink="http://www.w3.org/1999/xlink" xlink:type="simple"><person-group><name name-style="western"><surname>Sørensen</surname><given-names>WE</given-names></name></person-group> (<year>1902</year>) <article-title>Gonyleptiden (<tp:taxon-name><tp:taxon-name-part taxon-name-part-type="order">Opiliones</tp:taxon-name-part></tp:taxon-name>, <tp:taxon-name><tp:taxon-name-part taxon-name-part-type="suborder">Laniatores</tp:taxon-name-part></tp:taxon-name>).</article-title><source>Ergebnisse der Hamburger Magalhaensischen Sammelreise</source><volume>6</volume>(<issue>5</issue>): <fpage>1</fpage>–<lpage>36</lpage>.</mixed-citation></ref><ref id="B77"><mixed-citation xmlns:xlink="http://www.w3.org/1999/xlink" xlink:type="simple"><person-group><name name-style="western"><surname>Roewer</surname><given-names>CF</given-names></name></person-group> (<year>1913</year>) Die Familie der Gonyleptiden der <tp:taxon-name><tp:taxon-name-part taxon-name-part-type="order">Opiliones</tp:taxon-name-part></tp:taxon-name>-<tp:taxon-name><tp:taxon-name-part taxon-name-part-type="suborder">Laniatores</tp:taxon-name-part></tp:taxon-name>. Archiv für Naturgeschichte. 79A(4–5): 1–473.</mixed-citation></ref><ref id="B50"><mixed-citation xmlns:xlink="http://www.w3.org/1999/xlink" xlink:type="simple"><person-group><name name-style="western"><surname>Mello-Leitão</surname><given-names>CF</given-names></name></person-group> (<year>1931b</year>) <article-title>Nota sobre arachnideos argentinos. III. Opiliões novos ou críticos. IV. Aranhas novas.</article-title><source>Annaes da Academia brasileira de Sciencias</source><volume>3</volume>(<issue>2</issue>): <fpage>83</fpage>–<lpage>97</lpage>.</mixed-citation></ref><ref id="B12"><mixed-citation xmlns:xlink="http://www.w3.org/1999/xlink" xlink:type="simple"><person-group><name name-style="western"><surname>Canals</surname><given-names>J</given-names></name></person-group> (<year>1936</year>) <article-title>Los <tp:taxon-name><tp:taxon-name-part taxon-name-part-type="order">Opiliones</tp:taxon-name-part></tp:taxon-name> de Chile.</article-title><source>Revista Chilena de Historia Natural</source><volume>39</volume>: <fpage>68</fpage>–<lpage>71</lpage>.</mixed-citation></ref><ref id="B82"><mixed-citation xmlns:xlink="http://www.w3.org/1999/xlink" xlink:type="simple"><person-group><name name-style="western"><surname>Roewer</surname><given-names>CF</given-names></name></person-group> (<year>1938</year>) <article-title><tp:taxon-name><tp:taxon-name-part taxon-name-part-type="order">Opiliones</tp:taxon-name-part></tp:taxon-name> aus dem Naturhistorischen Reichsmuseum in Stockholm. Arkiv för zoologi, Series B.</article-title><volume>30</volume>(<issue>10</issue>): <fpage>1</fpage>–<lpage>8</lpage>. <ext-link xlink:type="simple" ext-link-type="doi" xlink:href="10.5962/bhl.part.1498">https://doi.org/10.5962/bhl.part.1498</ext-link></mixed-citation></ref><ref id="B54"><mixed-citation xmlns:xlink="http://www.w3.org/1999/xlink" xlink:type="simple"><person-group><name name-style="western"><surname>Mello-Leitão</surname><given-names>CF</given-names></name></person-group> (<year>1939</year>) <article-title>Les arachnides et la zoogeographie de l’Argentine.</article-title><source>Physis</source><volume>17</volume>: <fpage>601</fpage>–<lpage>630</lpage>.</mixed-citation></ref><ref id="B92"><mixed-citation xmlns:xlink="http://www.w3.org/1999/xlink" xlink:type="simple"><person-group><name name-style="western"><surname>Soares</surname><given-names>BAM</given-names></name><name name-style="western"><surname>Soares</surname><given-names>HEM</given-names></name></person-group> (<year>1954</year>) <article-title>Monografia dos gêneros de opiliões neotrópicos III.</article-title><source>Arquivos de zoologia do Estado de São Paulo</source><volume>8</volume>(<issue>9</issue>): <fpage>225</fpage>–<lpage>302</lpage>.</mixed-citation></ref><ref id="B76"><mixed-citation xmlns:xlink="http://www.w3.org/1999/xlink" xlink:type="simple"><person-group><name name-style="western"><surname>Ringuelet</surname><given-names>RA</given-names></name></person-group> (<year>1959</year>) <article-title>Los aracnidos Argentinos del orden <tp:taxon-name><tp:taxon-name-part taxon-name-part-type="order">Opiliones</tp:taxon-name-part></tp:taxon-name>. Revista del Museo Argentino de Ciencias Naturales “Bernardino Rivadavia.</article-title><source>” Ciencias Zoologicas</source><volume>5</volume>(<issue>2</issue>): <fpage>127</fpage>–<lpage>439</lpage>.</mixed-citation></ref><ref id="B96"><mixed-citation xmlns:xlink="http://www.w3.org/1999/xlink" xlink:type="simple"><person-group><name name-style="western"><surname>Soares</surname><given-names>HEM</given-names></name></person-group> (<year>1968</year>) <article-title>Contribuição ao estudo dos opiliões do Chile (<tp:taxon-name><tp:taxon-name-part taxon-name-part-type="order">Opiliones</tp:taxon-name-part></tp:taxon-name>: <tp:taxon-name><tp:taxon-name-part taxon-name-part-type="family">Gonyleptidae</tp:taxon-name-part></tp:taxon-name>, <tp:taxon-name><tp:taxon-name-part taxon-name-part-type="family">Triaenonychidae</tp:taxon-name-part></tp:taxon-name>).</article-title><source>Papéis avulsos de Zoologia</source><volume>21</volume>(<issue>27</issue>): <fpage>259</fpage>–<lpage>272</lpage>.</mixed-citation></ref><ref id="B15"><mixed-citation xmlns:xlink="http://www.w3.org/1999/xlink" xlink:type="simple"><person-group><name name-style="western"><surname>Cekalovic-K</surname><given-names>TN</given-names></name></person-group> (<year>1968</year>) <article-title>Conocimiento actual de los <tp:taxon-name><tp:taxon-name-part taxon-name-part-type="order">opiliones</tp:taxon-name-part></tp:taxon-name> chilenos.</article-title><source>Noticiario Mensual</source><volume>12</volume>(<issue>138</issue>): <fpage>5</fpage>–<lpage>11</lpage>.</mixed-citation></ref><ref id="B41"><mixed-citation xmlns:xlink="http://www.w3.org/1999/xlink" xlink:type="simple"><person-group><name name-style="western"><surname>Kury</surname><given-names>AB</given-names></name><name name-style="western"><surname>Mendes</surname><given-names>AC</given-names></name><name name-style="western"><surname>Cardoso</surname><given-names>L</given-names></name><name name-style="western"><surname>Kury</surname><given-names>MS</given-names></name><name name-style="western"><surname>Granado Ade</surname><given-names>A</given-names></name><name name-style="western"><surname>Giribet</surname><given-names>G</given-names></name></person-group> (<year>2020b</year>) World Catalogue of <tp:taxon-name><tp:taxon-name-part taxon-name-part-type="order">Opiliones</tp:taxon-name-part></tp:taxon-name>. WCO-Lite version 1.2.1. <ext-link xlink:type="simple" ext-link-type="uri" xlink:href="https://wcolite.com/">https://wcolite.com/</ext-link></mixed-citation></ref></ref-list></tp:taxon-treatment>
