# Supplementary material for: Revision of the southern Andean genus Sadocus Sørensen, 1886 (Opiliones, Gonyleptidae, Pachylinae)
Source: Zookeys. 2021 Mar 22;1025:91–137. doi: 10.3897/zookeys.1025.57806 (PMC8007552; doi:10.3897/zookeys.1025.57806)
Supplement: XML Treatment for Sadocus dilatatus [file zookeys.1025.57806-treatment3.xml]

<!DOCTYPE tp:taxon-treatment
  PUBLIC "-//TaxonX//DTD Taxonomic Treatment Publishing DTD v0 20100105//EN" "tax-treatment-NSO.dtd">
<tp:taxon-treatment xmlns:tp="http://www.plazi.org/taxpub"><tp:treatment-meta><kwd-group><label>Taxon classification</label><kwd><named-content xmlns:xlink="http://www.w3.org/1999/xlink" content-type="kingdom">Animalia</named-content></kwd><kwd><named-content xmlns:xlink="http://www.w3.org/1999/xlink" content-type="order">Opiliones</named-content></kwd><kwd><named-content xmlns:xlink="http://www.w3.org/1999/xlink" content-type="family">Gonyleptidae</named-content></kwd></kwd-group><mixed-citation publication-type="journal"><person-group><name><surname>Pessoa-Silva</surname><given-names>Marília</given-names></name><name><surname>Hara</surname><given-names>Marcos Ryotaro</given-names></name><name><surname>Pinto-da-Rocha</surname><given-names>Ricardo</given-names></name></person-group><article-title>Revision of the southern Andean genus <italic><tp:taxon-name><tp:taxon-name-part taxon-name-part-type="genus" reg="Sadocus">Sadocus</tp:taxon-name-part></tp:taxon-name></italic> Sørensen, 1886 (<tp:taxon-name><tp:taxon-name-part taxon-name-part-type="order">Opiliones</tp:taxon-name-part></tp:taxon-name>, <tp:taxon-name><tp:taxon-name-part taxon-name-part-type="family">Gonyleptidae</tp:taxon-name-part></tp:taxon-name>, <tp:taxon-name><tp:taxon-name-part taxon-name-part-type="subfamily">Pachylinae</tp:taxon-name-part></tp:taxon-name>)</article-title><source>Zookeys</source><day>22</day><month>3</month><year>2021</year><volume>1025</volume><fpage>91</fpage><lpage>137</lpage><pub-id pub-id-type="doi">10.3897/zookeys.1025.57806</pub-id></mixed-citation></tp:treatment-meta><tp:nomenclature><tp:taxon-name><object-id xmlns:xlink="http://www.w3.org/1999/xlink" content-type="arpha" xlink:type="simple">93FAED9C-954D-518C-BB11-51CCCE44271D</object-id>
              <tp:taxon-name-part taxon-name-part-type="genus" reg="Sadocus">Sadocus</tp:taxon-name-part>
              <tp:taxon-name-part taxon-name-part-type="species" reg="dilatatus">dilatatus</tp:taxon-name-part>
            </tp:taxon-name><tp:taxon-authority>Roewer, 1913</tp:taxon-authority><xref ref-type="fig" rid="F2">Figures 2</xref><xref ref-type="fig" rid="F4">, 4A–E</xref><xref ref-type="fig" rid="F8">, 8C, D</xref><xref ref-type="fig" rid="F9">, 9D</xref><xref ref-type="fig" rid="F11">, 11G, H</xref><tp:nomenclature-citation-list><tp:nomenclature-citation><tp:taxon-name>
                  <tp:taxon-name-part taxon-name-part-type="genus" reg="Sadocus">Sadocus</tp:taxon-name-part> <tp:taxon-name-part taxon-name-part-type="species" reg="dilatatus">dilatatus</tp:taxon-name-part></tp:taxon-name><comment>Roewer, 1913: 249, fig 102 [<abbrev xmlns:xlink="http://www.w3.org/1999/xlink" xlink:title="description" id="ABBRID0EZADK" xlink:type="simple">desc</abbrev>]; 1923: 493–494, fig 620 [<abbrev xmlns:xlink="http://www.w3.org/1999/xlink" xlink:title="redescription" id="ABBRID0E4ADK" xlink:type="simple">rdesc</abbrev>]; <xref ref-type="bibr" rid="B12">Canals 1936</xref>: 70 [<abbrev xmlns:xlink="http://www.w3.org/1999/xlink" xlink:title="catalogue" id="ABBRID0EFBDK" xlink:type="simple">cat</abbrev>]; <xref ref-type="bibr" rid="B93">Soares and Soares 1949</xref>: 211 [<abbrev xmlns:xlink="http://www.w3.org/1999/xlink" xlink:title="catalogue" id="ABBRID0ENBDK" xlink:type="simple">cat</abbrev>]; <xref ref-type="bibr" rid="B15">Cekalovic 1968</xref>: 7 [<abbrev xmlns:xlink="http://www.w3.org/1999/xlink" xlink:title="catalogue" id="ABBRID0EVBDK" xlink:type="simple">cat</abbrev>]; <xref ref-type="bibr" rid="B1">Acosta 1996</xref>: 223 [<abbrev xmlns:xlink="http://www.w3.org/1999/xlink" xlink:title="catalogue" id="ABBRID0E4BDK" xlink:type="simple">cat</abbrev>]; <xref ref-type="bibr" rid="B43">Kury 2003</xref>: 191 [<abbrev xmlns:xlink="http://www.w3.org/1999/xlink" xlink:title="catalogue" id="ABBRID0EFCDK" xlink:type="simple">cat</abbrev>]; <xref ref-type="bibr" rid="B41">Kury et al. 2020b</xref> [<abbrev xmlns:xlink="http://www.w3.org/1999/xlink" xlink:title="catalogue" id="ABBRID0ENCDK" xlink:type="simple">cat</abbrev>] (<named-content xmlns:xlink="http://www.w3.org/1999/xlink" content-type="dwc:institutional_code" xlink:type="simple">SMF</named-content> RI, 886, <abbrev xmlns:xlink="http://www.w3.org/1999/xlink" xlink:title="male" id="ABBRID0EZCDK" xlink:type="simple">ma</abbrev> holotype – examined).</comment></tp:nomenclature-citation><tp:nomenclature-citation><tp:taxon-name>
                  <tp:taxon-name-part taxon-name-part-type="genus" reg="Lycomedicus">Lycomedicus</tp:taxon-name-part> <tp:taxon-name-part taxon-name-part-type="species" reg="dilatatus">dilatatus</tp:taxon-name-part></tp:taxon-name><comment>: H. Soares, 1968: 264 [<abbrev xmlns:xlink="http://www.w3.org/1999/xlink" xlink:title="redescription" id="ABBRID0EKDDK" xlink:type="simple">rdesc</abbrev>]; Cekalovic 1985: 18 [<abbrev xmlns:xlink="http://www.w3.org/1999/xlink" xlink:title="catalogue" id="ABBRID0EODDK" xlink:type="simple">cat</abbrev>].</comment></tp:nomenclature-citation></tp:nomenclature-citation-list></tp:nomenclature><tp:treatment-sec sec-type="material" id="SECID0ESDDK"><title>Material examined.</title><p>Chile, Región de Biobío, <italic>Provincia Concepción</italic>, date or, collector unknown, 1 <abbrev xmlns:xlink="http://www.w3.org/1999/xlink" xlink:title="male" id="ABBRID0E1DDK" xlink:type="simple">ma</abbrev> (<named-content xmlns:xlink="http://www.w3.org/1999/xlink" content-type="dwc:institutional_code" xlink:type="simple">SMF</named-content> 886 – Holotype); Same, 1.XI.1964, T. Cekalovic <abbrev xmlns:xlink="http://www.w3.org/1999/xlink" xlink:title="collected" id="ABBRID0EGEDK" xlink:type="simple">coll</abbrev>., 2 <abbrev xmlns:xlink="http://www.w3.org/1999/xlink" xlink:title="male" id="ABBRID0EKEDK" xlink:type="simple">ma</abbrev>, 1 <abbrev xmlns:xlink="http://www.w3.org/1999/xlink" xlink:title="female" id="ABBRID0EOEDK" xlink:type="simple">fe</abbrev> (<named-content xmlns:xlink="http://www.w3.org/1999/xlink" content-type="dwc:institutional_code" xlink:type="simple">MZSP</named-content> 7875); Same, Quebrada Pinares, 4.XI.1964, T. Cekalovic <abbrev xmlns:xlink="http://www.w3.org/1999/xlink" xlink:title="collected" id="ABBRID0E1EDK" xlink:type="simple">coll</abbrev>., 1 <abbrev xmlns:xlink="http://www.w3.org/1999/xlink" xlink:title="male" id="ABBRID0E5EDK" xlink:type="simple">ma</abbrev> (<named-content xmlns:xlink="http://www.w3.org/1999/xlink" content-type="dwc:institutional_code" xlink:type="simple">MZSP</named-content> 7876); Same, Reserva Nacional Nonguén (<named-content xmlns:xlink="http://www.w3.org/1999/xlink" content-type="dwc:verbatimCoordinates" xlink:type="simple"><named-content content-type="geo-json" specific-use="{&#34;type&#34;:&#34;Point&#34;,&#34;coordinates&#34;:[-72.994350,-36.878430]}" id="NCID0ENFDK" xlink:type="simple">-36.878430, -72.994350</named-content></named-content>), G. Giribet, G. Hormiga &amp; A. Pérez-González <abbrev xmlns:xlink="http://www.w3.org/1999/xlink" xlink:title="collected" id="ABBRID0ESFDK" xlink:type="simple">coll</abbrev>., 11.XI.2014, 1 <abbrev xmlns:xlink="http://www.w3.org/1999/xlink" xlink:title="male" id="ABBRID0EWFDK" xlink:type="simple">ma</abbrev>, 2 <abbrev xmlns:xlink="http://www.w3.org/1999/xlink" xlink:title="female" id="ABBRID0E1FDK" xlink:type="simple">fe</abbrev> (<named-content xmlns:xlink="http://www.w3.org/1999/xlink" content-type="dwc:institutional_code" xlink:type="simple">MCZ</named-content> 140078).</p></tp:treatment-sec><tp:treatment-sec sec-type="diagnosis" id="SECID0EGGDK"><title>Diagnosis.</title><p><italic><tp:taxon-name><tp:taxon-name-part taxon-name-part-type="genus" reg="Sadocus">Sadocus</tp:taxon-name-part> <tp:taxon-name-part taxon-name-part-type="species" reg="dilatatus">dilatatus</tp:taxon-name-part></tp:taxon-name></italic> resembles <italic><tp:taxon-name><tp:taxon-name-part taxon-name-part-type="genus" reg="Sadocus">S.</tp:taxon-name-part> <tp:taxon-name-part taxon-name-part-type="species" reg="polyacanthus">polyacanthus</tp:taxon-name-part></tp:taxon-name></italic> by the lesser-armed femur IV (compared to other species) and by the posterior large tubercle on the lateral margin of dorsal scutum. <italic><tp:taxon-name><tp:taxon-name-part taxon-name-part-type="genus" reg="Sadocus">Sadocus</tp:taxon-name-part> <tp:taxon-name-part taxon-name-part-type="species" reg="dilatatus">dilatatus</tp:taxon-name-part></tp:taxon-name></italic> can be distinguished from the other species of the genus by the single retro-ventral central apophysis on femur IV and the very long prodorsal apical apophysis on coxa IV (ca. ⅔ of the scutum width).</p></tp:treatment-sec><tp:treatment-sec sec-type="redescription" id="SECID0ENHDK"><title>Redescription.</title><p><bold>Male</bold> (<named-content xmlns:xlink="http://www.w3.org/1999/xlink" content-type="dwc:institutional_code" xlink:type="simple">SMF</named-content> 886). <bold><italic>Measurements</italic>.</bold> Dorsal scutum maximum length 7.5; dorsal scutum maximum width 10.4; prosoma maximum length 3.2; prosoma maximum width 4.2; leg femora: I 6.0; II 13.0; III 10.3; IV 11.0. <bold><italic>Dorsum</italic></bold> (Fig. <xref ref-type="fig" rid="F4">4A</xref>). Dorsal scutum type gamma triangular. Anterior margin of dorsal scutum with median frontal hump bearing six tubercles and three granules on each side. Carapace with granules sparsely distributed. Scutal areas I–IV with 13, 16, eight and six granules, respectively; scutal area III with one pair of paramedian spines; scutal area IV completely divided (from area III). Lateral margin of dorsal scutum mostly covered by granules (from the posterior half of carapace to posterior margin of dorsal scutum), with one large tubercle near scutal area IV. Posterior margin of dorsal scutum and free tergite I each with few granules on the corners. <bold><italic>Chelicerae</italic>.</bold> Segment I with one seta on mesal side of the bulla, each finger with five or six teeth. <bold><italic>Pedipalps</italic>.</bold> Coxa mostly smooth, with one ventro-central tubercle. Trochanter dorsal face smooth, with one retro-ventral apical tubercle and one retro-apical spine. Femur dorsal face smooth, ventral row of few granules and one retro-ventral spine. Patella smooth. Tibial setation: prolateral Iiii/IiiIi; retro-lateral IiIi/IiIi. Tarsal setation: prolateral IiIii/IiIi; retro-lateral iiIiIii/iIiIii. <bold><italic>Legs</italic></bold> (Fig. <xref ref-type="fig" rid="F4">4B–E</xref>). Coxa IV with one long, oblique, bifid prodorsal apical apophysis and one retro-ventral apical spine. Trochanters I–III granulate; trochanter III with one retro-apical spine. Trochanter IV with sparse granules, the prodorsal apical apophysis long, (ca. ⅓ of podomere length), pointing prolaterad. Femur III with proventral and retro-ventral rows of granules increasing in size apically, becoming tubercles. Femur IV with three blunt dorsal spines on basal ⅓; proventral row of pointed granules increasing in size apically becoming spines; retro-lateral row with two spines and one central apophysis and one proventral basal spine. Patella IV with ventral row of tubercles. Tibia IV with three retro-ventral apical spines (apical one the largest). Tarsal counts: 6, 11, 7, 10. <bold><italic>Penis</italic></bold> (Fig. <xref ref-type="fig" rid="F11">11G, H</xref>). Ventral plate of penis with attenuated cleft on anterior margin; three pairs of MS A, one pair of MS B, four pairs of MS C, one pair of MS D, and two pairs of ventral MS E.</p><fig id="F4" position="float" orientation="portrait"><object-id xmlns:xlink="http://www.w3.org/1999/xlink" content-type="doi" xlink:type="simple">10.3897/zookeys.1025.57806.figure4</object-id><object-id xmlns:xlink="http://www.w3.org/1999/xlink" content-type="arpha" xlink:type="simple">57DD1E11-56C2-5C46-8AF2-5440C3E285F8</object-id><label>Figure 4.</label><caption><p><italic><tp:taxon-name><tp:taxon-name-part taxon-name-part-type="genus" reg="Sadocus">Sadocus</tp:taxon-name-part> <tp:taxon-name-part taxon-name-part-type="species" reg="dilatatus">dilatatus</tp:taxon-name-part></tp:taxon-name></italic> Roewer. Male holotype (<named-content xmlns:xlink="http://www.w3.org/1999/xlink" content-type="dwc:institutional_code" xlink:type="simple">SMF</named-content> 886) <bold>A</bold> habitus, dorsal view <bold>B–E</bold> male left trochanter–tibia IV <bold>B</bold> dorsal view <bold>C</bold> prolateral view <bold>D</bold> ventral view <bold>E</bold> retro-lateral view. Scale bars: 1 mm.</p></caption><graphic xmlns:xlink="http://www.w3.org/1999/xlink" xlink:href="zookeys-1025-091-g004.jpg" position="float" orientation="portrait" xlink:type="simple" id="oo_522914.jpg"><uri content-type="original_file" xlink:type="simple">https://binary.pensoft.net/fig/522914</uri></graphic></fig><p><bold><italic>Coloration.</italic></bold> Immersed in ethanol: carapace and leg IV dark brown; legs I–III, pedipalps and chelicerae light brown. Specimen color badly preserved. Live specimens (Fig. <xref ref-type="fig" rid="F9">9D</xref>): carapace, coxa, and trochanter black, dry-mark on carapace; femora I–III, patellae–tibiae I–IV brown; border of dorsal scutum and free tergite green; free tergite yellowish.</p><p><bold><italic>Variations</italic></bold> (n = 4). Scutal areas I–IV with 10–13, 14–16, 8–10, 5–6 granules, respectively. In smaller males, the lateral margin of dorsal scutum may bear cluster of tubercles instead of a large tubercle. Measurements. Dorsal scutum maximum length 7.0–8.1; dorsal scutum maximum width 8.5–11.5; prosoma maximum length 3.0–3.4; prosoma maximum width 4.1– 4.4; leg femora: I 5.5–6.5; II 11.4–14.5; III 9.0–11.5; IV 9.7–12.0.</p><p><bold>Female</bold> (<named-content xmlns:xlink="http://www.w3.org/1999/xlink" content-type="dwc:institutional_code" xlink:type="simple">MZSP</named-content> – 8022). <bold><italic>Measurements</italic>.</bold> Dorsal scutum maximum length 7.5; dorsal scutum maximum width 8.9; prosoma maximum length 3.4; prosoma maximum width 4.5; leg femora: I 5.0; II 11.4; III 9.0; IV 11.0. <bold><italic>Dorsum</italic></bold> (Fig. <xref ref-type="fig" rid="F8">8C, D</xref>). Lateral margin of dorsal scutum with five slightly large granules. Scutal areas I–IV with ten, twelve, eleven, and seven granules, respectively. <bold><italic>Legs</italic>.</bold> Coxa IV with moderate prodorsal spiniform apophysis (as long as the podomere width, but shorter than male) and one retro-ventral apical spine shorter than on the male. Trochanter IV with a retro-apical apophysis. Femur III with proventral and retro-ventral row of granules increasing in size apically, becoming tubercles; femur IV with prolateral row of pointed granules on distal half and a retro-lateral row of pointed granules on basal half. Tarsal counts: 6, 11, 7, 9.</p></tp:treatment-sec><tp:treatment-sec sec-type="type locality" id="SECID0EXLDK"><title>Type locality.</title><p>Chile, Región de Biobío, <italic>Provincia Concepción</italic>.</p></tp:treatment-sec><tp:treatment-sec sec-type="distribution" id="SECID0E6LDK"><title>Geographical distribution</title><p><bold>(Fig. <xref ref-type="fig" rid="F2">2</xref>).</bold> Chile. Región de Biobío, <italic>Provincia Concepción</italic>, Quebrada Pinares.</p></tp:treatment-sec><tp:treatment-sec sec-type="notes" id="SECID0EOMDK"><title>Note.</title><p>The allotype <named-content xmlns:xlink="http://www.w3.org/1999/xlink" content-type="dwc:institutional_code" xlink:type="simple">MZSP</named-content> 7874 was not used for the variation or in the distribution maps because it is a female, which lacks the diagnostic characters of the species (solely based on male characters).</p></tp:treatment-sec><tp:treatment-sec sec-type="Erratum" id="SECID0E3MDK"><title>Erratum.</title><p>H. <xref ref-type="bibr" rid="B96">Soares (1968)</xref> incorrectly cited the collection number 7676 for the vial labelled: CHILE, Región de Biobío, <italic>Provincia Concepción</italic>, Quebrada Pinares, 4.XI.1964, T. Cekalovic <abbrev xmlns:xlink="http://www.w3.org/1999/xlink" xlink:title="collected" id="ABBRID0EINDK" xlink:type="simple">coll</abbrev>., 1 <abbrev xmlns:xlink="http://www.w3.org/1999/xlink" xlink:title="male" id="ABBRID0EMNDK" xlink:type="simple">ma</abbrev>. It is in fact 7876. The vial with number 7875 mentions 2 <abbrev xmlns:xlink="http://www.w3.org/1999/xlink" xlink:title="male" id="ABBRID0EQNDK" xlink:type="simple">ma</abbrev>, when in fact, it includes 2 <abbrev xmlns:xlink="http://www.w3.org/1999/xlink" xlink:title="male" id="ABBRID0EUNDK" xlink:type="simple">ma</abbrev> and 1 <abbrev xmlns:xlink="http://www.w3.org/1999/xlink" xlink:title="female" id="ABBRID0EYNDK" xlink:type="simple">fe</abbrev>, and vial 7874 mentions only 1 <abbrev xmlns:xlink="http://www.w3.org/1999/xlink" xlink:title="male" id="ABBRID0E3NDK" xlink:type="simple">ma</abbrev>, when it is in fact 1 <abbrev xmlns:xlink="http://www.w3.org/1999/xlink" xlink:title="female" id="ABBRID0EAODK" xlink:type="simple">fe</abbrev>.</p></tp:treatment-sec><tp:treatment-sec><!--Section generated to contain objects referenced in tp:taxon-treatment.--><fig id="F2" position="float" orientation="portrait"><object-id xmlns:xlink="http://www.w3.org/1999/xlink" content-type="doi" xlink:type="simple">10.3897/zookeys.1025.57806.figure2</object-id><object-id xmlns:xlink="http://www.w3.org/1999/xlink" content-type="arpha" xlink:type="simple">FDAE2FBD-5D59-5672-B2B1-3662518837BE</object-id><label>Figure 2.</label><caption><p>Geographical records of distribution of <italic><tp:taxon-name><tp:taxon-name-part taxon-name-part-type="genus" reg="Sadocus">Sadocus</tp:taxon-name-part></tp:taxon-name></italic> species.</p></caption><graphic xmlns:xlink="http://www.w3.org/1999/xlink" xlink:href="zookeys-1025-091-g002.jpg" position="float" orientation="portrait" xlink:type="simple" id="oo_522912.jpg"><uri content-type="original_file" xlink:type="simple">https://binary.pensoft.net/fig/522912</uri></graphic></fig><fig id="F8" position="float" orientation="portrait"><object-id xmlns:xlink="http://www.w3.org/1999/xlink" content-type="doi" xlink:type="simple">10.3897/zookeys.1025.57806.figure8</object-id><object-id xmlns:xlink="http://www.w3.org/1999/xlink" content-type="arpha" xlink:type="simple">FF7F50F9-B4AB-592A-8234-EECD58ECA05A</object-id><label>Figure 8.</label><caption><p>Female specimens of <italic><tp:taxon-name><tp:taxon-name-part taxon-name-part-type="genus" reg="Sadocus">Sadocus</tp:taxon-name-part></tp:taxon-name></italic><bold>A, B</bold><italic><tp:taxon-name><tp:taxon-name-part taxon-name-part-type="genus" reg="Sadocus">S.</tp:taxon-name-part> <tp:taxon-name-part taxon-name-part-type="species" reg="asperatus">asperatus</tp:taxon-name-part></tp:taxon-name></italic> (<named-content xmlns:xlink="http://www.w3.org/1999/xlink" content-type="dwc:institutional_code" xlink:type="simple">CAS</named-content>–9055035) <bold>A</bold> dorsal view <bold>B</bold> lateral view <bold>C, D</bold><italic><tp:taxon-name><tp:taxon-name-part taxon-name-part-type="genus" reg="Sadocus">S.</tp:taxon-name-part> <tp:taxon-name-part taxon-name-part-type="species" reg="dilatatus">dilatatus</tp:taxon-name-part></tp:taxon-name></italic> (<named-content xmlns:xlink="http://www.w3.org/1999/xlink" content-type="dwc:institutional_code" xlink:type="simple">MZSP</named-content>–8022) <bold>C</bold> dorsal view <bold>D</bold> lateral view <bold>E, F</bold><italic><tp:taxon-name><tp:taxon-name-part taxon-name-part-type="genus" reg="Sadocus">S.</tp:taxon-name-part> <tp:taxon-name-part taxon-name-part-type="species" reg="funestus">funestus</tp:taxon-name-part></tp:taxon-name></italic> (<named-content xmlns:xlink="http://www.w3.org/1999/xlink" content-type="dwc:institutional_code" xlink:type="simple">AMNH</named-content>) <bold>E</bold> dorsal view <bold>F</bold> lateral view <bold>G, H</bold><italic><tp:taxon-name><tp:taxon-name-part taxon-name-part-type="genus" reg="Sadocus">S.</tp:taxon-name-part> <tp:taxon-name-part taxon-name-part-type="species" reg="ingens">ingens</tp:taxon-name-part></tp:taxon-name></italic> (<named-content xmlns:xlink="http://www.w3.org/1999/xlink" content-type="dwc:institutional_code" xlink:type="simple">MZSP</named-content>–36965) <bold>G</bold> dorsal view <bold>H</bold> lateral view <bold>I, J</bold><italic><tp:taxon-name><tp:taxon-name-part taxon-name-part-type="genus" reg="Sadocus">S.</tp:taxon-name-part> <tp:taxon-name-part taxon-name-part-type="species" reg="polyacanthus">polyacanthus</tp:taxon-name-part></tp:taxon-name></italic> (<named-content xmlns:xlink="http://www.w3.org/1999/xlink" content-type="dwc:institutional_code" xlink:type="simple">AMNH</named-content>) <bold>I</bold> dorsal view <bold>J</bold> lateral view <bold>K</bold> Drawing of species inquirenda <italic><tp:taxon-name><tp:taxon-name-part taxon-name-part-type="genus" reg="Carampangue">Carampangue</tp:taxon-name-part> <tp:taxon-name-part taxon-name-part-type="species" reg="nigronotatum">nigronotatum</tp:taxon-name-part></tp:taxon-name></italic> extracted from <xref ref-type="bibr" rid="B55">Mello-Leitão 1943</xref>.</p></caption><graphic xmlns:xlink="http://www.w3.org/1999/xlink" xlink:href="zookeys-1025-091-g008.jpg" position="float" orientation="portrait" xlink:type="simple" id="oo_522918.jpg"><uri content-type="original_file" xlink:type="simple">https://binary.pensoft.net/fig/522918</uri></graphic></fig><fig id="F9" position="float" orientation="portrait"><object-id xmlns:xlink="http://www.w3.org/1999/xlink" content-type="doi" xlink:type="simple">10.3897/zookeys.1025.57806.figure9</object-id><object-id xmlns:xlink="http://www.w3.org/1999/xlink" content-type="arpha" xlink:type="simple">41F85FFE-4F24-5241-89CB-23EC9B77F10F</object-id><label>Figure 9.</label><caption><p>Photographs of living specimens of <italic><tp:taxon-name><tp:taxon-name-part taxon-name-part-type="genus" reg="Sadocus">Sadocus</tp:taxon-name-part></tp:taxon-name></italic><bold>A</bold><italic><tp:taxon-name><tp:taxon-name-part taxon-name-part-type="genus" reg="Sadocus">S.</tp:taxon-name-part> <tp:taxon-name-part taxon-name-part-type="species" reg="asperatus">asperatus</tp:taxon-name-part></tp:taxon-name></italic> (<abbrev xmlns:xlink="http://www.w3.org/1999/xlink" xlink:title="male" id="ABBRID0EOOHK" xlink:type="simple">ma</abbrev>) <bold>B</bold><italic><tp:taxon-name><tp:taxon-name-part taxon-name-part-type="genus" reg="Sadocus">S.</tp:taxon-name-part> <tp:taxon-name-part taxon-name-part-type="species" reg="asperatus">asperatus</tp:taxon-name-part></tp:taxon-name></italic> (<abbrev xmlns:xlink="http://www.w3.org/1999/xlink" xlink:title="female" id="ABBRID0E6OHK" xlink:type="simple">fe</abbrev>) <bold>C</bold><italic><tp:taxon-name><tp:taxon-name-part taxon-name-part-type="genus" reg="Sadocus">S.</tp:taxon-name-part> <tp:taxon-name-part taxon-name-part-type="species" reg="asperatus">asperatus</tp:taxon-name-part></tp:taxon-name></italic> (<abbrev xmlns:xlink="http://www.w3.org/1999/xlink" xlink:title="male" id="ABBRID0EQPHK" xlink:type="simple">ma</abbrev>) <bold>D</bold><italic><tp:taxon-name><tp:taxon-name-part taxon-name-part-type="genus" reg="Sadocus">S.</tp:taxon-name-part> <tp:taxon-name-part taxon-name-part-type="species" reg="dilatatus">dilatatus</tp:taxon-name-part></tp:taxon-name></italic> (<abbrev xmlns:xlink="http://www.w3.org/1999/xlink" xlink:title="male" id="ABBRID0EBQHK" xlink:type="simple">ma</abbrev>) <bold>E</bold><italic><tp:taxon-name><tp:taxon-name-part taxon-name-part-type="genus" reg="Sadocus">S.</tp:taxon-name-part> <tp:taxon-name-part taxon-name-part-type="species" reg="asperatus">asperatus</tp:taxon-name-part></tp:taxon-name></italic> (<abbrev xmlns:xlink="http://www.w3.org/1999/xlink" xlink:title="female" id="ABBRID0ESQHK" xlink:type="simple">fe</abbrev>) <bold>F</bold><italic><tp:taxon-name><tp:taxon-name-part taxon-name-part-type="genus" reg="Sadocus">S.</tp:taxon-name-part> <tp:taxon-name-part taxon-name-part-type="species" reg="funestus">funestus</tp:taxon-name-part></tp:taxon-name></italic> (<abbrev xmlns:xlink="http://www.w3.org/1999/xlink" xlink:title="male" id="ABBRID0EDRHK" xlink:type="simple">ma</abbrev>). <bold>A, B</bold> taken by R. Pinto-da-Rocha, <bold>C–F</bold> taken by Pedro H. Martins.</p></caption><graphic xmlns:xlink="http://www.w3.org/1999/xlink" xlink:href="zookeys-1025-091-g009.jpg" position="float" orientation="portrait" xlink:type="simple" id="oo_522919.jpg"><uri content-type="original_file" xlink:type="simple">https://binary.pensoft.net/fig/522919</uri></graphic></fig><fig id="F11" position="float" orientation="portrait"><object-id xmlns:xlink="http://www.w3.org/1999/xlink" content-type="doi" xlink:type="simple">10.3897/zookeys.1025.57806.figure11</object-id><object-id xmlns:xlink="http://www.w3.org/1999/xlink" content-type="arpha" xlink:type="simple">6F5F0CFE-5AA4-527D-A655-7585A85BF6E4</object-id><label>Figure 11.</label><caption><p>Distal part of penis <italic><tp:taxon-name><tp:taxon-name-part taxon-name-part-type="genus" reg="Sadocus">Sadocus</tp:taxon-name-part></tp:taxon-name></italic> and <italic><tp:taxon-name><tp:taxon-name-part taxon-name-part-type="genus" reg="Discocyrtus">Discocyrtus</tp:taxon-name-part></tp:taxon-name></italic>, dorsal and ventral views, respectively <bold>A, B</bold><italic><tp:taxon-name><tp:taxon-name-part taxon-name-part-type="genus" reg="Sadocus">S.</tp:taxon-name-part> <tp:taxon-name-part taxon-name-part-type="species" reg="asperatus">asperatus</tp:taxon-name-part></tp:taxon-name></italic>, macrosetae colorized and numbered <bold>C, D</bold><italic><tp:taxon-name><tp:taxon-name-part taxon-name-part-type="genus" reg="Sadocus">S.</tp:taxon-name-part> <tp:taxon-name-part taxon-name-part-type="species" reg="ingens">ingens</tp:taxon-name-part></tp:taxon-name></italic><bold>E, F</bold><italic><tp:taxon-name><tp:taxon-name-part taxon-name-part-type="genus" reg="Sadocus">S.</tp:taxon-name-part> <tp:taxon-name-part taxon-name-part-type="species" reg="polyacanthus">polyacanthus</tp:taxon-name-part></tp:taxon-name></italic><bold>G, H</bold><italic><tp:taxon-name><tp:taxon-name-part taxon-name-part-type="genus" reg="Sadocus">S.</tp:taxon-name-part> <tp:taxon-name-part taxon-name-part-type="species" reg="dilatatus">dilatatus</tp:taxon-name-part></tp:taxon-name></italic><bold>I, J</bold><italic><tp:taxon-name><tp:taxon-name-part taxon-name-part-type="genus" reg="Sadocus">S.</tp:taxon-name-part> <tp:taxon-name-part taxon-name-part-type="species" reg="funestus">funestus</tp:taxon-name-part></tp:taxon-name></italic><bold>K, L</bold><italic><tp:taxon-name><tp:taxon-name-part taxon-name-part-type="genus" reg="Discocyrtus">D.</tp:taxon-name-part> <tp:taxon-name-part taxon-name-part-type="species" reg="catharinensis">catharinensis</tp:taxon-name-part></tp:taxon-name></italic>. Scale bar of drawings: 0.1mm.</p></caption><graphic xmlns:xlink="http://www.w3.org/1999/xlink" xlink:href="zookeys-1025-091-g011.jpg" position="float" orientation="portrait" xlink:type="simple" id="oo_522921.jpg"><uri content-type="original_file" xlink:type="simple">https://binary.pensoft.net/fig/522921</uri></graphic></fig></tp:treatment-sec><ref-list><ref id="B55"><mixed-citation xmlns:xlink="http://www.w3.org/1999/xlink" xlink:type="simple"><person-group><name name-style="western"><surname>Mello-Leitão</surname><given-names>CF</given-names></name></person-group> (<year>1943</year>) <article-title>Aracnidos de Maullín.</article-title><source>Revista Chilena de Historia natural</source><volume>46</volume>: <fpage>1</fpage>–<lpage>8</lpage>.</mixed-citation></ref><ref id="B12"><mixed-citation xmlns:xlink="http://www.w3.org/1999/xlink" xlink:type="simple"><person-group><name name-style="western"><surname>Canals</surname><given-names>J</given-names></name></person-group> (<year>1936</year>) <article-title>Los <tp:taxon-name><tp:taxon-name-part taxon-name-part-type="order">Opiliones</tp:taxon-name-part></tp:taxon-name> de Chile.</article-title><source>Revista Chilena de Historia Natural</source><volume>39</volume>: <fpage>68</fpage>–<lpage>71</lpage>.</mixed-citation></ref><ref id="B93"><mixed-citation xmlns:xlink="http://www.w3.org/1999/xlink" xlink:type="simple"><person-group><name name-style="western"><surname>Soares</surname><given-names>BAM</given-names></name><name name-style="western"><surname>Soares</surname><given-names>HEM</given-names></name></person-group> (<year>1949</year>) <article-title>Monografia dos gêneros de opiliões neotrópicos II.</article-title><source>Arquivos de zoologia do Estado de São Paulo</source><volume>7</volume>(<issue>2</issue>): <fpage>149</fpage>–<lpage>240</lpage>.</mixed-citation></ref><ref id="B15"><mixed-citation xmlns:xlink="http://www.w3.org/1999/xlink" xlink:type="simple"><person-group><name name-style="western"><surname>Cekalovic-K</surname><given-names>TN</given-names></name></person-group> (<year>1968</year>) <article-title>Conocimiento actual de los <tp:taxon-name><tp:taxon-name-part taxon-name-part-type="order">opiliones</tp:taxon-name-part></tp:taxon-name> chilenos.</article-title><source>Noticiario Mensual</source><volume>12</volume>(<issue>138</issue>): <fpage>5</fpage>–<lpage>11</lpage>.</mixed-citation></ref><ref id="B1"><mixed-citation xmlns:xlink="http://www.w3.org/1999/xlink" xlink:type="simple"><person-group><name name-style="western"><surname>Acosta</surname><given-names>LE</given-names></name></person-group> (<year>1996</year>) Die Typus-Exemplare der von Carl-Friedrich Roewer beschrieben en <tp:taxon-name><tp:taxon-name-part taxon-name-part-type="subfamily">Pachylinae</tp:taxon-name-part></tp:taxon-name> (<tp:taxon-name><tp:taxon-name-part taxon-name-part-type="class">Arachnida</tp:taxon-name-part></tp:taxon-name>: <tp:taxon-name><tp:taxon-name-part taxon-name-part-type="order">Opiliones</tp:taxon-name-part></tp:taxon-name>: <tp:taxon-name><tp:taxon-name-part taxon-name-part-type="family">Gonyleptidae</tp:taxon-name-part></tp:taxon-name>). Senckenbergiana biologica 76(1/2): 209–225.</mixed-citation></ref><ref id="B43"><mixed-citation xmlns:xlink="http://www.w3.org/1999/xlink" xlink:type="simple"><person-group><name name-style="western"><surname>Kury</surname><given-names>AB</given-names></name></person-group> (<year>2003</year>) <article-title>Annotated catalogue of the <tp:taxon-name><tp:taxon-name-part taxon-name-part-type="suborder">Laniatores</tp:taxon-name-part></tp:taxon-name> of the New Word (<tp:taxon-name><tp:taxon-name-part taxon-name-part-type="class">Arachnida</tp:taxon-name-part></tp:taxon-name>, <tp:taxon-name><tp:taxon-name-part taxon-name-part-type="order">Opiliones</tp:taxon-name-part></tp:taxon-name>). Revista Ibérica de Aracnologia.</article-title><source>Volumen especial monográfico</source><volume>1</volume>: <fpage>5</fpage>–<lpage>337</lpage>.</mixed-citation></ref><ref id="B41"><mixed-citation xmlns:xlink="http://www.w3.org/1999/xlink" xlink:type="simple"><person-group><name name-style="western"><surname>Kury</surname><given-names>AB</given-names></name><name name-style="western"><surname>Mendes</surname><given-names>AC</given-names></name><name name-style="western"><surname>Cardoso</surname><given-names>L</given-names></name><name name-style="western"><surname>Kury</surname><given-names>MS</given-names></name><name name-style="western"><surname>Granado Ade</surname><given-names>A</given-names></name><name name-style="western"><surname>Giribet</surname><given-names>G</given-names></name></person-group> (<year>2020b</year>) World Catalogue of <tp:taxon-name><tp:taxon-name-part taxon-name-part-type="order">Opiliones</tp:taxon-name-part></tp:taxon-name>. WCO-Lite version 1.2.1. <ext-link xlink:type="simple" ext-link-type="uri" xlink:href="https://wcolite.com/">https://wcolite.com/</ext-link></mixed-citation></ref><ref id="B96"><mixed-citation xmlns:xlink="http://www.w3.org/1999/xlink" xlink:type="simple"><person-group><name name-style="western"><surname>Soares</surname><given-names>HEM</given-names></name></person-group> (<year>1968</year>) <article-title>Contribuição ao estudo dos opiliões do Chile (<tp:taxon-name><tp:taxon-name-part taxon-name-part-type="order">Opiliones</tp:taxon-name-part></tp:taxon-name>: <tp:taxon-name><tp:taxon-name-part taxon-name-part-type="family">Gonyleptidae</tp:taxon-name-part></tp:taxon-name>, <tp:taxon-name><tp:taxon-name-part taxon-name-part-type="family">Triaenonychidae</tp:taxon-name-part></tp:taxon-name>).</article-title><source>Papéis avulsos de Zoologia</source><volume>21</volume>(<issue>27</issue>): <fpage>259</fpage>–<lpage>272</lpage>.</mixed-citation></ref></ref-list></tp:taxon-treatment>
