# Supplementary material for: Revision of the southern Andean genus Sadocus Sørensen, 1886 (Opiliones, Gonyleptidae, Pachylinae)
Source: Zookeys. 2021 Mar 22;1025:91–137. doi: 10.3897/zookeys.1025.57806 (PMC8007552; doi:10.3897/zookeys.1025.57806)
Supplement: XML Treatment for Sadocus funestus [file zookeys.1025.57806-treatment4.xml]

<!DOCTYPE tp:taxon-treatment
  PUBLIC "-//TaxonX//DTD Taxonomic Treatment Publishing DTD v0 20100105//EN" "tax-treatment-NSO.dtd">
<tp:taxon-treatment xmlns:tp="http://www.plazi.org/taxpub"><tp:treatment-meta><kwd-group><label>Taxon classification</label><kwd><named-content xmlns:xlink="http://www.w3.org/1999/xlink" content-type="kingdom">Animalia</named-content></kwd><kwd><named-content xmlns:xlink="http://www.w3.org/1999/xlink" content-type="order">Opiliones</named-content></kwd><kwd><named-content xmlns:xlink="http://www.w3.org/1999/xlink" content-type="family">Gonyleptidae</named-content></kwd></kwd-group><mixed-citation publication-type="journal"><person-group><name><surname>Pessoa-Silva</surname><given-names>Marília</given-names></name><name><surname>Hara</surname><given-names>Marcos Ryotaro</given-names></name><name><surname>Pinto-da-Rocha</surname><given-names>Ricardo</given-names></name></person-group><article-title>Revision of the southern Andean genus <italic><tp:taxon-name><tp:taxon-name-part taxon-name-part-type="genus" reg="Sadocus">Sadocus</tp:taxon-name-part></tp:taxon-name></italic> Sørensen, 1886 (<tp:taxon-name><tp:taxon-name-part taxon-name-part-type="order">Opiliones</tp:taxon-name-part></tp:taxon-name>, <tp:taxon-name><tp:taxon-name-part taxon-name-part-type="family">Gonyleptidae</tp:taxon-name-part></tp:taxon-name>, <tp:taxon-name><tp:taxon-name-part taxon-name-part-type="subfamily">Pachylinae</tp:taxon-name-part></tp:taxon-name>)</article-title><source>Zookeys</source><day>22</day><month>3</month><year>2021</year><volume>1025</volume><fpage>91</fpage><lpage>137</lpage><pub-id pub-id-type="doi">10.3897/zookeys.1025.57806</pub-id></mixed-citation></tp:treatment-meta><tp:nomenclature><tp:taxon-name><object-id xmlns:xlink="http://www.w3.org/1999/xlink" content-type="arpha" xlink:type="simple">102459D9-B540-512A-B435-7C502DFB07D1</object-id>
              <tp:taxon-name-part taxon-name-part-type="genus" reg="Sadocus">Sadocus</tp:taxon-name-part>
              <tp:taxon-name-part taxon-name-part-type="species" reg="funestus">funestus</tp:taxon-name-part>
            </tp:taxon-name><tp:taxon-authority>(Butler, 1874)</tp:taxon-authority><xref ref-type="fig" rid="F2">Figures 2</xref><xref ref-type="fig" rid="F5">, 5A–E</xref><xref ref-type="fig" rid="F8">, 8E, F</xref><xref ref-type="fig" rid="F9">, 9F</xref><xref ref-type="fig" rid="F11">, 11I–J</xref><xref ref-type="fig" rid="F12">, 12D–F</xref><tp:nomenclature-citation-list><tp:nomenclature-citation><tp:taxon-name>
                  <tp:taxon-name-part taxon-name-part-type="genus" reg="Gonyleptes">Gonyleptes</tp:taxon-name-part> <tp:taxon-name-part taxon-name-part-type="species" reg="funestis">funestis</tp:taxon-name-part></tp:taxon-name><comment>Butler, 1874: 153, figs 5, 5a [<abbrev xmlns:xlink="http://www.w3.org/1999/xlink" xlink:title="description" id="ABBRID0EOQDK" xlink:type="simple">desc</abbrev>]; <xref ref-type="bibr" rid="B44">Loman 1899</xref>: 6, fig 3 [<abbrev xmlns:xlink="http://www.w3.org/1999/xlink" xlink:title="citation" id="ABBRID0EWQDK" xlink:type="simple">cit</abbrev>]; <xref ref-type="bibr" rid="B99">Sørensen 1902</xref>: 20 [<abbrev xmlns:xlink="http://www.w3.org/1999/xlink" xlink:title="citation" id="ABBRID0E5QDK" xlink:type="simple">cit</abbrev>]. (Type material <named-content xmlns:xlink="http://www.w3.org/1999/xlink" content-type="dwc:institutional_code" xlink:type="simple">NHM</named-content>, <abbrev xmlns:xlink="http://www.w3.org/1999/xlink" xlink:title="male" id="ABBRID0EKRDK" xlink:type="simple">ma</abbrev> holotype, examined by detailed photographs).</comment></tp:nomenclature-citation><tp:nomenclature-citation><tp:taxon-name>
                  <tp:taxon-name-part taxon-name-part-type="genus" reg="Discocyrtus">Discocyrtus</tp:taxon-name-part> <tp:taxon-name-part taxon-name-part-type="species" reg="funestus">funestus</tp:taxon-name-part></tp:taxon-name><comment>: Loman, 1899: 6, fig 3 [<abbrev xmlns:xlink="http://www.w3.org/1999/xlink" xlink:title="systematic discussion" id="ABBRID0E2RDK" xlink:type="simple">syst</abbrev>]; <xref ref-type="bibr" rid="B99">Sørensen 1902</xref>: 20 [<abbrev xmlns:xlink="http://www.w3.org/1999/xlink" xlink:title="systematic discussion" id="ABBRID0EDSDK" xlink:type="simple">syst</abbrev>].</comment></tp:nomenclature-citation><tp:nomenclature-citation><tp:taxon-name>
                  <tp:taxon-name-part taxon-name-part-type="genus" reg="Lycomedes">Lycomedes</tp:taxon-name-part> <tp:taxon-name-part taxon-name-part-type="species" reg="funestus">funestus</tp:taxon-name-part></tp:taxon-name><comment>: Sørensen, 1902: 20 [<abbrev xmlns:xlink="http://www.w3.org/1999/xlink" xlink:title="systematic discussion" id="ABBRID0EUSDK" xlink:type="simple">syst</abbrev>]; <xref ref-type="bibr" rid="B77">Roewer 1913</xref>: 127, 130, fig 58 [<abbrev xmlns:xlink="http://www.w3.org/1999/xlink" xlink:title="redescription" id="ABBRID0E3SDK" xlink:type="simple">rdesc</abbrev>].</comment></tp:nomenclature-citation><tp:nomenclature-citation><tp:taxon-name>
                  <tp:taxon-name-part taxon-name-part-type="genus" reg="Lycomedicus">Lycomedicus</tp:taxon-name-part> <tp:taxon-name-part taxon-name-part-type="species" reg="funestus">funestus</tp:taxon-name-part></tp:taxon-name><comment>: Roewer, 1923: 443, fig 557 [<abbrev xmlns:xlink="http://www.w3.org/1999/xlink" xlink:title="redescription" id="ABBRID0ENTDK" xlink:type="simple">rdesc</abbrev>]; 1929: 214 [<abbrev xmlns:xlink="http://www.w3.org/1999/xlink" xlink:title="catalogue" id="ABBRID0ERTDK" xlink:type="simple">cat</abbrev>]; <xref ref-type="bibr" rid="B12">Canals 1936</xref>: 69 [<abbrev xmlns:xlink="http://www.w3.org/1999/xlink" xlink:title="catalogue" id="ABBRID0EZTDK" xlink:type="simple">cat</abbrev>]; <xref ref-type="bibr" rid="B92">Soares and Soares 1954</xref>: 271 [<abbrev xmlns:xlink="http://www.w3.org/1999/xlink" xlink:title="catalogue" id="ABBRID0EBUDK" xlink:type="simple">cat</abbrev>]; <xref ref-type="bibr" rid="B60">Muñoz-Cuevas 1973</xref>: 232, fig 4 [<abbrev xmlns:xlink="http://www.w3.org/1999/xlink" xlink:title="citation" id="ABBRID0EJUDK" xlink:type="simple">cit</abbrev>]; <xref ref-type="bibr" rid="B15">Cekalovic 1968</xref>: 7 [<abbrev xmlns:xlink="http://www.w3.org/1999/xlink" xlink:title="catalogue" id="ABBRID0ERUDK" xlink:type="simple">cat</abbrev>]; 1985: 18 [<abbrev xmlns:xlink="http://www.w3.org/1999/xlink" xlink:title="catalogue" id="ABBRID0EVUDK" xlink:type="simple">cat</abbrev>]; <xref ref-type="bibr" rid="B18">Cokendolpher 1993</xref>: 136 [<abbrev xmlns:xlink="http://www.w3.org/1999/xlink" xlink:title="ecology" id="ABBRID0E4UDK" xlink:type="simple">eco</abbrev>].</comment></tp:nomenclature-citation><tp:nomenclature-citation><tp:taxon-name>
                  <tp:taxon-name-part taxon-name-part-type="genus" reg="Sadocus">Sadocus</tp:taxon-name-part> <tp:taxon-name-part taxon-name-part-type="species" reg="funestis">funestis</tp:taxon-name-part></tp:taxon-name><comment>: Kury, 2003: 191 [<abbrev xmlns:xlink="http://www.w3.org/1999/xlink" xlink:title="catalogue" id="ABBRID0EOVDK" xlink:type="simple">cat</abbrev>]; <xref ref-type="bibr" rid="B62">Pérez-González et al. 2020</xref>: 3 [<abbrev xmlns:xlink="http://www.w3.org/1999/xlink" xlink:title="citation" id="ABBRID0EWVDK" xlink:type="simple">cit</abbrev>].</comment></tp:nomenclature-citation><tp:nomenclature-citation><tp:taxon-name>
                  <tp:taxon-name-part taxon-name-part-type="genus" reg="Sadocus">Sadocus</tp:taxon-name-part> <tp:taxon-name-part taxon-name-part-type="species" reg="funestus">funestus</tp:taxon-name-part></tp:taxon-name><comment>: <xref ref-type="bibr" rid="B41">Kury et al., 2020b</xref> [<abbrev xmlns:xlink="http://www.w3.org/1999/xlink" xlink:title="catalogue" id="ABBRID0ELWDK" xlink:type="simple">cat</abbrev>].</comment></tp:nomenclature-citation></tp:nomenclature-citation-list></tp:nomenclature><tp:treatment-sec sec-type="material" id="SECID0EPWDK"><title>Material examined.</title><p>Chile, Región de Los Ríos, <italic>Provincia de Valdivia</italic>, Corral, date or collector unknown, 1 <abbrev xmlns:xlink="http://www.w3.org/1999/xlink" xlink:title="male" id="ABBRID0E4WDK" xlink:type="simple">ma</abbrev> (<named-content xmlns:xlink="http://www.w3.org/1999/xlink" content-type="dwc:institutional_code" xlink:type="simple">SMF</named-content> 766); Same, Valdivia, date or collector unknown, 1 <abbrev xmlns:xlink="http://www.w3.org/1999/xlink" xlink:title="male" id="ABBRID0EPXDK" xlink:type="simple">ma</abbrev> (<named-content xmlns:xlink="http://www.w3.org/1999/xlink" content-type="dwc:institutional_code" xlink:type="simple">SMF</named-content> 276); Same, Curiñanco, 12.I.2006, Elizabeth Arias et al. <abbrev xmlns:xlink="http://www.w3.org/1999/xlink" xlink:title="collected" id="ABBRID0E2XDK" xlink:type="simple">coll</abbrev>., 1 <abbrev xmlns:xlink="http://www.w3.org/1999/xlink" xlink:title="male" id="ABBRID0E6XDK" xlink:type="simple">ma</abbrev>, 2 <abbrev xmlns:xlink="http://www.w3.org/1999/xlink" xlink:title="female" id="ABBRID0EDYDK" xlink:type="simple">fe</abbrev>, 3 juvs. (<named-content xmlns:xlink="http://www.w3.org/1999/xlink" content-type="dwc:institutional_code" xlink:type="simple">AMNH</named-content>); Same, Oncol Park (<named-content xmlns:xlink="http://www.w3.org/1999/xlink" content-type="dwc:verbatimCoordinates" xlink:type="simple"><named-content content-type="geo-json" specific-use="{&#34;type&#34;:&#34;Point&#34;,&#34;coordinates&#34;:[-73.000000,-39.700250]}" id="NCID0ESYDK" xlink:type="simple">-39.70025, -73.0</named-content></named-content>), 12.I.2006, Elizabeth Arias et al. <abbrev xmlns:xlink="http://www.w3.org/1999/xlink" xlink:title="collected" id="ABBRID0EXYDK" xlink:type="simple">coll</abbrev>., 2 <abbrev xmlns:xlink="http://www.w3.org/1999/xlink" xlink:title="male" id="ABBRID0E2YDK" xlink:type="simple">ma</abbrev>, 3 <abbrev xmlns:xlink="http://www.w3.org/1999/xlink" xlink:title="female" id="ABBRID0E6YDK" xlink:type="simple">fe</abbrev> (<named-content xmlns:xlink="http://www.w3.org/1999/xlink" content-type="dwc:institutional_code" xlink:type="simple">AMNH</named-content>); Same, 7.II.2004, T. Cekalovic <abbrev xmlns:xlink="http://www.w3.org/1999/xlink" xlink:title="collected" id="ABBRID0ELZDK" xlink:type="simple">coll</abbrev>., 2 <abbrev xmlns:xlink="http://www.w3.org/1999/xlink" xlink:title="male" id="ABBRID0EPZDK" xlink:type="simple">ma</abbrev> (<named-content xmlns:xlink="http://www.w3.org/1999/xlink" content-type="dwc:institutional_code" xlink:type="simple">CAS</named-content> 9026265); Same, 1 <abbrev xmlns:xlink="http://www.w3.org/1999/xlink" xlink:title="male" id="ABBRID0E2ZDK" xlink:type="simple">ma</abbrev> (<named-content xmlns:xlink="http://www.w3.org/1999/xlink" content-type="dwc:institutional_code" xlink:type="simple">AMNH</named-content>); Same, 10.I.2006, Elizabeth Arias et al. <abbrev xmlns:xlink="http://www.w3.org/1999/xlink" xlink:title="collected" id="ABBRID0EH1DK" xlink:type="simple">coll</abbrev>., 1 <abbrev xmlns:xlink="http://www.w3.org/1999/xlink" xlink:title="male" id="ABBRID0EL1DK" xlink:type="simple">ma</abbrev>, 2 <abbrev xmlns:xlink="http://www.w3.org/1999/xlink" xlink:title="female" id="ABBRID0EP1DK" xlink:type="simple">fe</abbrev> (<named-content xmlns:xlink="http://www.w3.org/1999/xlink" content-type="dwc:institutional_code" xlink:type="simple">AMNH</named-content>); Same, 7.II.2004, T. Cekalovic <abbrev xmlns:xlink="http://www.w3.org/1999/xlink" xlink:title="collected" id="ABBRID0E21DK" xlink:type="simple">coll</abbrev>., 4 <abbrev xmlns:xlink="http://www.w3.org/1999/xlink" xlink:title="male" id="ABBRID0E61DK" xlink:type="simple">ma</abbrev>, 1 <abbrev xmlns:xlink="http://www.w3.org/1999/xlink" xlink:title="female" id="ABBRID0ED2DK" xlink:type="simple">fe</abbrev> (<named-content xmlns:xlink="http://www.w3.org/1999/xlink" content-type="dwc:institutional_code" xlink:type="simple">AMNH</named-content>); Same, (<named-content xmlns:xlink="http://www.w3.org/1999/xlink" content-type="dwc:verbatimCoordinates" xlink:type="simple"><named-content content-type="geo-json" specific-use="{&#34;type&#34;:&#34;Point&#34;,&#34;coordinates&#34;:[-73.307278,-39.712333]}" id="NCID0ES2DK" xlink:type="simple">-39.712333, -73.307278</named-content></named-content>), 01.I.2017, A. Anker &amp; P.H. Martins <abbrev xmlns:xlink="http://www.w3.org/1999/xlink" xlink:title="collected" id="ABBRID0EX2DK" xlink:type="simple">coll</abbrev>., 1 <abbrev xmlns:xlink="http://www.w3.org/1999/xlink" xlink:title="male" id="ABBRID0E22DK" xlink:type="simple">ma</abbrev> (<named-content xmlns:xlink="http://www.w3.org/1999/xlink" content-type="dwc:institutional_code" xlink:type="simple">UFMG</named-content> 22650); Same, 1 <abbrev xmlns:xlink="http://www.w3.org/1999/xlink" xlink:title="male" id="ABBRID0EH3DK" xlink:type="simple">ma</abbrev> (<named-content xmlns:xlink="http://www.w3.org/1999/xlink" content-type="dwc:institutional_code" xlink:type="simple">UFMG</named-content> 22651); Same, 2 <abbrev xmlns:xlink="http://www.w3.org/1999/xlink" xlink:title="male" id="ABBRID0ET3DK" xlink:type="simple">ma</abbrev> (<named-content xmlns:xlink="http://www.w3.org/1999/xlink" content-type="dwc:institutional_code" xlink:type="simple">UFMG</named-content> 22652); Same, 2 <abbrev xmlns:xlink="http://www.w3.org/1999/xlink" xlink:title="male" id="ABBRID0E63DK" xlink:type="simple">ma</abbrev> (<named-content xmlns:xlink="http://www.w3.org/1999/xlink" content-type="dwc:institutional_code" xlink:type="simple">UFMG</named-content> 22653); Same, on the way to Oncol Park, 15.II.2004, T. Cekalovic <abbrev xmlns:xlink="http://www.w3.org/1999/xlink" xlink:title="collected" id="ABBRID0EL4DK" xlink:type="simple">coll</abbrev>., 1 <abbrev xmlns:xlink="http://www.w3.org/1999/xlink" xlink:title="male" id="ABBRID0EP4DK" xlink:type="simple">ma</abbrev> (<named-content xmlns:xlink="http://www.w3.org/1999/xlink" content-type="dwc:institutional_code" xlink:type="simple">AMNH</named-content>); Same, Chiguayco, I.1980, collector unknown, 1 <abbrev xmlns:xlink="http://www.w3.org/1999/xlink" xlink:title="male" id="ABBRID0E24DK" xlink:type="simple">ma</abbrev> (<named-content xmlns:xlink="http://www.w3.org/1999/xlink" content-type="dwc:institutional_code" xlink:type="simple">AMNH</named-content>); Same, Las Lajas, Las Tablas, 9.I.1989, L.S. Kimsey <abbrev xmlns:xlink="http://www.w3.org/1999/xlink" xlink:title="collected" id="ABBRID0EH5DK" xlink:type="simple">coll</abbrev>., 1 <abbrev xmlns:xlink="http://www.w3.org/1999/xlink" xlink:title="male" id="ABBRID0EL5DK" xlink:type="simple">ma</abbrev>, 3 <abbrev xmlns:xlink="http://www.w3.org/1999/xlink" xlink:title="female" id="ABBRID0EP5DK" xlink:type="simple">fe</abbrev> (<named-content xmlns:xlink="http://www.w3.org/1999/xlink" content-type="dwc:institutional_code" xlink:type="simple">MCZ</named-content> 31262); Región da Araucanía, Villarrica (<named-content xmlns:xlink="http://www.w3.org/1999/xlink" content-type="dwc:verbatimCoordinates" xlink:type="simple"><named-content content-type="geo-json" specific-use="{&#34;type&#34;:&#34;Point&#34;,&#34;coordinates&#34;:[-72.121000,-39.030000]}" id="NCID0E55DK" xlink:type="simple">-39.03 -72.121</named-content></named-content>), 1–30.I.1965, L. Peña <abbrev xmlns:xlink="http://www.w3.org/1999/xlink" xlink:title="collected" id="ABBRID0ED6DK" xlink:type="simple">coll</abbrev>., 1 <abbrev xmlns:xlink="http://www.w3.org/1999/xlink" xlink:title="male" id="ABBRID0EH6DK" xlink:type="simple">ma</abbrev> (<named-content xmlns:xlink="http://www.w3.org/1999/xlink" content-type="dwc:institutional_code" xlink:type="simple">MCZ</named-content> 38272); ECUADOR, Canelos [doubtful record], date or collector unknown, 1 <abbrev xmlns:xlink="http://www.w3.org/1999/xlink" xlink:title="male" id="ABBRID0ET6DK" xlink:type="simple">ma</abbrev> (<named-content xmlns:xlink="http://www.w3.org/1999/xlink" content-type="dwc:institutional_code" xlink:type="simple">SMF</named-content> 777).</p></tp:treatment-sec><tp:treatment-sec sec-type="diagnosis" id="SECID0E66DK"><title>Diagnosis.</title><p><italic><tp:taxon-name><tp:taxon-name-part taxon-name-part-type="genus" reg="Sadocus">Sadocus</tp:taxon-name-part> <tp:taxon-name-part taxon-name-part-type="species" reg="funestus">funestus</tp:taxon-name-part></tp:taxon-name></italic> can be distinguished from other species of the genus by the following characters: uniramous prodorsal apical apophysis on coxa IV; leg IV straight; and trochanter IV with four apophyses.</p></tp:treatment-sec><tp:treatment-sec sec-type="redescription" id="SECID0EQAEK"><title>Redescription.</title><p><bold>Male</bold> (<named-content xmlns:xlink="http://www.w3.org/1999/xlink" content-type="dwc:institutional_code" xlink:type="simple">CAS</named-content> 9026265). <bold><italic>Measurements</italic>.</bold> Dorsal scutum maximum length 9.3; dorsal scutum maximum width 10.0; prosoma maximum length 3.9; prosoma maximum width 5.0; leg femora: I 4.5; II 8.3; III 7.0; IV 8.0. <bold><italic>Dorsum</italic></bold> (Fig. <xref ref-type="fig" rid="F5">5A</xref>). Dorsal scutum type gamma pyriform. Dorsal scutum anterior margin with nine granules, lateral margins with a row of granules and cluster of granules near scutal groove I. Ocularium with one pair of granules on anterior face. Scutal areas I–IV with six (three on each side), three, one, and six granules, respectively; scutal areas I–III each with one pair of paramedian tubercles. Scutal area IV completely divided. Lateral margin of dorsal scutum with row of granules between ozopore area and anterior part of scutal area IV. Posterior margin of dorsal scutum and free tergites I–III each with a row of granules. <bold><italic>Chelicerae</italic>.</bold> Segment I with setae on bulla; fixed finger with four teeth, movable finger with three teeth. <bold><italic>Pedipalps</italic>.</bold> Coxa with one ventro-apical spine. Trochanter dorsal face smooth, with one pair of geminated ventro-apical setiferous tubercles. Femur with a row of ventro-basal granules. Patella smooth. Tibial setation: prolateral IiIi/IiiI; retro-lateral iIiIi/iIiIi. Tarsal setation: prolateral IiIii/IiIi; retro-lateral iiIIIiii/iiIiiIii. <bold><italic>Legs</italic></bold> (Fig. <xref ref-type="fig" rid="F5">5B–E</xref>). Coxa IV with one long, oblique, uniramous prodorsal apical apophysis, without retro-ventral apical spine. Trochanters I and III granulate; trochanter III with one retro-apical spine. Trochanter IV proapical spiniform apophysis with large base (ca. ⅓ of podomere length); additionally with two retro-dorsal apical apophyses with the ridges touching each other; retro-lateral face with two central granules and one apical spine. Femur III dorsal face granulate; ventral face with two rows of granules increasing in size apically. Femur IV with prodorsal row of large tubercles decreasing in size apically; prolateral row of tubercles; one retro-ventral row of granules; proventral row of granules increasing in size apically; one proventral apical spiniform apophysis, one retro-sub-apical spiniform apophysis, and two or three retro-ventral apical apophyses. Patella IV with five retro-ventral spines. Tibia III with ventral row of tubercles. Femur IV with retro-lateral row of spines and four ventro-apical spines. Tarsal counts: 6, 12, 7, 8. <bold><italic>Penis</italic></bold> (Fig. <xref ref-type="fig" rid="F11">11I, J</xref>). Ventral plate of penis with deeper (than moderate) cleft on anterior margin, three pairs of MS A, four pairs of MS C, one pair of MS D, without MS B or E.</p><fig id="F5" position="float" orientation="portrait"><object-id xmlns:xlink="http://www.w3.org/1999/xlink" content-type="doi" xlink:type="simple">10.3897/zookeys.1025.57806.figure5</object-id><object-id xmlns:xlink="http://www.w3.org/1999/xlink" content-type="arpha" xlink:type="simple">EA3FE110-D5BF-5353-9D66-9A2B0BD3FDD0</object-id><label>Figure 5.</label><caption><p><italic><tp:taxon-name><tp:taxon-name-part taxon-name-part-type="genus" reg="Sadocus">Sadocus</tp:taxon-name-part> <tp:taxon-name-part taxon-name-part-type="species" reg="funestus">funestus</tp:taxon-name-part></tp:taxon-name></italic> Butler. Male (<named-content xmlns:xlink="http://www.w3.org/1999/xlink" content-type="dwc:institutional_code" xlink:type="simple">CAS</named-content> 9026265) <bold>A</bold> habitus, dorsal view <bold>B–E</bold> male right trochanter–tibia IV <bold>B</bold> dorsal view <bold>C</bold> prolateral view <bold>D</bold> ventral view <bold>E</bold> retro-lateral view. Scale bar: 1 mm.</p></caption><graphic xmlns:xlink="http://www.w3.org/1999/xlink" xlink:href="zookeys-1025-091-g005.jpg" position="float" orientation="portrait" xlink:type="simple" id="oo_522915.jpg"><uri content-type="original_file" xlink:type="simple">https://binary.pensoft.net/fig/522915</uri></graphic></fig><p><bold><italic>Coloration</italic>.</bold> Immersed in ethanol: carapace, trochanter, and leg IV brown; legs I–III, pedipalps fading from brown to yellowish. Tubercles and spines of dorsal scutum and free tergites yellowish. Live specimens (Fig. <xref ref-type="fig" rid="F9">9F</xref>): carapace, coxa, and trochanter black, dry-mark on dorsal scutum; femora I–III, patellae–tibiae I–IV brown; free tergite green.</p><p><bold><italic>Variations</italic></bold> (n = 21). Granules between lateral margin of carapace and ocularium varying from none to 4–19. Color of granules on carapace range from brown to yellowish. Measurements. Dorsal scutum maximum length 8.3–10.0; dorsal scutum maximum width 8.6–10.5; prosoma maximum length 3.4–4.0; prosoma maximum width 4.7–5.5; leg femora: I 4.5–5.0; II 8.3–9.4; III 7.0–7.9; IV 7.5–8.5.</p><p><bold>Female</bold> (<named-content xmlns:xlink="http://www.w3.org/1999/xlink" content-type="dwc:institutional_code" xlink:type="simple">AMNH</named-content> CHILE, Región de Los Rios, <italic>Provincia Valdivia</italic>, Parque Oncol, 10.I.2006, Elizabeth Arias et al. <abbrev xmlns:xlink="http://www.w3.org/1999/xlink" xlink:title="collected" id="ABBRID0ETEEK" xlink:type="simple">coll</abbrev>., 1 <abbrev xmlns:xlink="http://www.w3.org/1999/xlink" xlink:title="male" id="ABBRID0EXEEK" xlink:type="simple">ma</abbrev>, 2 <abbrev xmlns:xlink="http://www.w3.org/1999/xlink" xlink:title="female" id="ABBRID0E2EEK" xlink:type="simple">fe</abbrev>). <bold><italic>Measurements</italic>.</bold> Dorsal scutum maximum length 8.4; dorsal scutum maximum width 10.0; prosoma maximum length 3.4; prosoma maximum width 5.0; leg femora: I 5.0; II 9.5; III 7.8; IV 9.7. <bold><italic>Dorsum</italic></bold> (Fig. <xref ref-type="fig" rid="F8">8E, F</xref>). Lateral margin of dorsal scutum with two rows of tubercles. <bold><italic>Legs</italic>.</bold> Coxa IV with short prodorsal apical apophysis, seen in a ventral view. Trochanter IV prolateral and dorsal faces unarmed, with one retro-lateral spiniform apophysis. Femora III–IV with a prolateral and a retro-lateral rows of tubercles, increasing in size apically. Tarsal counts: 5, 11, 7, 8.</p><p><bold><italic>Variations</italic></bold> (n = 8). Dorsal scutum with 10–24 granules, the armature on the free tergites varying from one paramedian pair of blunt to pointed tubercles. Measurements. Dorsal scutum maximum length 5.5–8.3; dorsal scutum maximum width 8.7–10.0; prosoma maximum length 3.4–3.5; prosoma maximum width 4.5–5.0; leg femora: I 4.8–5.0; II 9.0–9.5; III 7.5–7.8; IV 9.3–9.7.</p></tp:treatment-sec><tp:treatment-sec sec-type="distribution" id="SECID0EVFEK"><title>Geographical distribution</title><p><bold>(Fig. <xref ref-type="fig" rid="F2">2</xref>).</bold> Chile, Región de Los Ríos, Provincia de Valdivia, Curiñanco &amp; Chiguayco. The record for Ecuador is doubtful (<xref ref-type="bibr" rid="B43">Kury 2003</xref>).</p></tp:treatment-sec><tp:treatment-sec><!--Section generated to contain objects referenced in tp:taxon-treatment.--><fig id="F2" position="float" orientation="portrait"><object-id xmlns:xlink="http://www.w3.org/1999/xlink" content-type="doi" xlink:type="simple">10.3897/zookeys.1025.57806.figure2</object-id><object-id xmlns:xlink="http://www.w3.org/1999/xlink" content-type="arpha" xlink:type="simple">FDAE2FBD-5D59-5672-B2B1-3662518837BE</object-id><label>Figure 2.</label><caption><p>Geographical records of distribution of <italic><tp:taxon-name><tp:taxon-name-part taxon-name-part-type="genus" reg="Sadocus">Sadocus</tp:taxon-name-part></tp:taxon-name></italic> species.</p></caption><graphic xmlns:xlink="http://www.w3.org/1999/xlink" xlink:href="zookeys-1025-091-g002.jpg" position="float" orientation="portrait" xlink:type="simple" id="oo_522912.jpg"><uri content-type="original_file" xlink:type="simple">https://binary.pensoft.net/fig/522912</uri></graphic></fig><fig id="F8" position="float" orientation="portrait"><object-id xmlns:xlink="http://www.w3.org/1999/xlink" content-type="doi" xlink:type="simple">10.3897/zookeys.1025.57806.figure8</object-id><object-id xmlns:xlink="http://www.w3.org/1999/xlink" content-type="arpha" xlink:type="simple">FF7F50F9-B4AB-592A-8234-EECD58ECA05A</object-id><label>Figure 8.</label><caption><p>Female specimens of <italic><tp:taxon-name><tp:taxon-name-part taxon-name-part-type="genus" reg="Sadocus">Sadocus</tp:taxon-name-part></tp:taxon-name></italic><bold>A, B</bold><italic><tp:taxon-name><tp:taxon-name-part taxon-name-part-type="genus" reg="Sadocus">S.</tp:taxon-name-part> <tp:taxon-name-part taxon-name-part-type="species" reg="asperatus">asperatus</tp:taxon-name-part></tp:taxon-name></italic> (<named-content xmlns:xlink="http://www.w3.org/1999/xlink" content-type="dwc:institutional_code" xlink:type="simple">CAS</named-content>–9055035) <bold>A</bold> dorsal view <bold>B</bold> lateral view <bold>C, D</bold><italic><tp:taxon-name><tp:taxon-name-part taxon-name-part-type="genus" reg="Sadocus">S.</tp:taxon-name-part> <tp:taxon-name-part taxon-name-part-type="species" reg="dilatatus">dilatatus</tp:taxon-name-part></tp:taxon-name></italic> (<named-content xmlns:xlink="http://www.w3.org/1999/xlink" content-type="dwc:institutional_code" xlink:type="simple">MZSP</named-content>–8022) <bold>C</bold> dorsal view <bold>D</bold> lateral view <bold>E, F</bold><italic><tp:taxon-name><tp:taxon-name-part taxon-name-part-type="genus" reg="Sadocus">S.</tp:taxon-name-part> <tp:taxon-name-part taxon-name-part-type="species" reg="funestus">funestus</tp:taxon-name-part></tp:taxon-name></italic> (<named-content xmlns:xlink="http://www.w3.org/1999/xlink" content-type="dwc:institutional_code" xlink:type="simple">AMNH</named-content>) <bold>E</bold> dorsal view <bold>F</bold> lateral view <bold>G, H</bold><italic><tp:taxon-name><tp:taxon-name-part taxon-name-part-type="genus" reg="Sadocus">S.</tp:taxon-name-part> <tp:taxon-name-part taxon-name-part-type="species" reg="ingens">ingens</tp:taxon-name-part></tp:taxon-name></italic> (<named-content xmlns:xlink="http://www.w3.org/1999/xlink" content-type="dwc:institutional_code" xlink:type="simple">MZSP</named-content>–36965) <bold>G</bold> dorsal view <bold>H</bold> lateral view <bold>I, J</bold><italic><tp:taxon-name><tp:taxon-name-part taxon-name-part-type="genus" reg="Sadocus">S.</tp:taxon-name-part> <tp:taxon-name-part taxon-name-part-type="species" reg="polyacanthus">polyacanthus</tp:taxon-name-part></tp:taxon-name></italic> (<named-content xmlns:xlink="http://www.w3.org/1999/xlink" content-type="dwc:institutional_code" xlink:type="simple">AMNH</named-content>) <bold>I</bold> dorsal view <bold>J</bold> lateral view <bold>K</bold> Drawing of species inquirenda <italic><tp:taxon-name><tp:taxon-name-part taxon-name-part-type="genus" reg="Carampangue">Carampangue</tp:taxon-name-part> <tp:taxon-name-part taxon-name-part-type="species" reg="nigronotatum">nigronotatum</tp:taxon-name-part></tp:taxon-name></italic> extracted from <xref ref-type="bibr" rid="B55">Mello-Leitão 1943</xref>.</p></caption><graphic xmlns:xlink="http://www.w3.org/1999/xlink" xlink:href="zookeys-1025-091-g008.jpg" position="float" orientation="portrait" xlink:type="simple" id="oo_522918.jpg"><uri content-type="original_file" xlink:type="simple">https://binary.pensoft.net/fig/522918</uri></graphic></fig><fig id="F9" position="float" orientation="portrait"><object-id xmlns:xlink="http://www.w3.org/1999/xlink" content-type="doi" xlink:type="simple">10.3897/zookeys.1025.57806.figure9</object-id><object-id xmlns:xlink="http://www.w3.org/1999/xlink" content-type="arpha" xlink:type="simple">41F85FFE-4F24-5241-89CB-23EC9B77F10F</object-id><label>Figure 9.</label><caption><p>Photographs of living specimens of <italic><tp:taxon-name><tp:taxon-name-part taxon-name-part-type="genus" reg="Sadocus">Sadocus</tp:taxon-name-part></tp:taxon-name></italic><bold>A</bold><italic><tp:taxon-name><tp:taxon-name-part taxon-name-part-type="genus" reg="Sadocus">S.</tp:taxon-name-part> <tp:taxon-name-part taxon-name-part-type="species" reg="asperatus">asperatus</tp:taxon-name-part></tp:taxon-name></italic> (<abbrev xmlns:xlink="http://www.w3.org/1999/xlink" xlink:title="male" id="ABBRID0EOOHK" xlink:type="simple">ma</abbrev>) <bold>B</bold><italic><tp:taxon-name><tp:taxon-name-part taxon-name-part-type="genus" reg="Sadocus">S.</tp:taxon-name-part> <tp:taxon-name-part taxon-name-part-type="species" reg="asperatus">asperatus</tp:taxon-name-part></tp:taxon-name></italic> (<abbrev xmlns:xlink="http://www.w3.org/1999/xlink" xlink:title="female" id="ABBRID0E6OHK" xlink:type="simple">fe</abbrev>) <bold>C</bold><italic><tp:taxon-name><tp:taxon-name-part taxon-name-part-type="genus" reg="Sadocus">S.</tp:taxon-name-part> <tp:taxon-name-part taxon-name-part-type="species" reg="asperatus">asperatus</tp:taxon-name-part></tp:taxon-name></italic> (<abbrev xmlns:xlink="http://www.w3.org/1999/xlink" xlink:title="male" id="ABBRID0EQPHK" xlink:type="simple">ma</abbrev>) <bold>D</bold><italic><tp:taxon-name><tp:taxon-name-part taxon-name-part-type="genus" reg="Sadocus">S.</tp:taxon-name-part> <tp:taxon-name-part taxon-name-part-type="species" reg="dilatatus">dilatatus</tp:taxon-name-part></tp:taxon-name></italic> (<abbrev xmlns:xlink="http://www.w3.org/1999/xlink" xlink:title="male" id="ABBRID0EBQHK" xlink:type="simple">ma</abbrev>) <bold>E</bold><italic><tp:taxon-name><tp:taxon-name-part taxon-name-part-type="genus" reg="Sadocus">S.</tp:taxon-name-part> <tp:taxon-name-part taxon-name-part-type="species" reg="asperatus">asperatus</tp:taxon-name-part></tp:taxon-name></italic> (<abbrev xmlns:xlink="http://www.w3.org/1999/xlink" xlink:title="female" id="ABBRID0ESQHK" xlink:type="simple">fe</abbrev>) <bold>F</bold><italic><tp:taxon-name><tp:taxon-name-part taxon-name-part-type="genus" reg="Sadocus">S.</tp:taxon-name-part> <tp:taxon-name-part taxon-name-part-type="species" reg="funestus">funestus</tp:taxon-name-part></tp:taxon-name></italic> (<abbrev xmlns:xlink="http://www.w3.org/1999/xlink" xlink:title="male" id="ABBRID0EDRHK" xlink:type="simple">ma</abbrev>). <bold>A, B</bold> taken by R. Pinto-da-Rocha, <bold>C–F</bold> taken by Pedro H. Martins.</p></caption><graphic xmlns:xlink="http://www.w3.org/1999/xlink" xlink:href="zookeys-1025-091-g009.jpg" position="float" orientation="portrait" xlink:type="simple" id="oo_522919.jpg"><uri content-type="original_file" xlink:type="simple">https://binary.pensoft.net/fig/522919</uri></graphic></fig><fig id="F11" position="float" orientation="portrait"><object-id xmlns:xlink="http://www.w3.org/1999/xlink" content-type="doi" xlink:type="simple">10.3897/zookeys.1025.57806.figure11</object-id><object-id xmlns:xlink="http://www.w3.org/1999/xlink" content-type="arpha" xlink:type="simple">6F5F0CFE-5AA4-527D-A655-7585A85BF6E4</object-id><label>Figure 11.</label><caption><p>Distal part of penis <italic><tp:taxon-name><tp:taxon-name-part taxon-name-part-type="genus" reg="Sadocus">Sadocus</tp:taxon-name-part></tp:taxon-name></italic> and <italic><tp:taxon-name><tp:taxon-name-part taxon-name-part-type="genus" reg="Discocyrtus">Discocyrtus</tp:taxon-name-part></tp:taxon-name></italic>, dorsal and ventral views, respectively <bold>A, B</bold><italic><tp:taxon-name><tp:taxon-name-part taxon-name-part-type="genus" reg="Sadocus">S.</tp:taxon-name-part> <tp:taxon-name-part taxon-name-part-type="species" reg="asperatus">asperatus</tp:taxon-name-part></tp:taxon-name></italic>, macrosetae colorized and numbered <bold>C, D</bold><italic><tp:taxon-name><tp:taxon-name-part taxon-name-part-type="genus" reg="Sadocus">S.</tp:taxon-name-part> <tp:taxon-name-part taxon-name-part-type="species" reg="ingens">ingens</tp:taxon-name-part></tp:taxon-name></italic><bold>E, F</bold><italic><tp:taxon-name><tp:taxon-name-part taxon-name-part-type="genus" reg="Sadocus">S.</tp:taxon-name-part> <tp:taxon-name-part taxon-name-part-type="species" reg="polyacanthus">polyacanthus</tp:taxon-name-part></tp:taxon-name></italic><bold>G, H</bold><italic><tp:taxon-name><tp:taxon-name-part taxon-name-part-type="genus" reg="Sadocus">S.</tp:taxon-name-part> <tp:taxon-name-part taxon-name-part-type="species" reg="dilatatus">dilatatus</tp:taxon-name-part></tp:taxon-name></italic><bold>I, J</bold><italic><tp:taxon-name><tp:taxon-name-part taxon-name-part-type="genus" reg="Sadocus">S.</tp:taxon-name-part> <tp:taxon-name-part taxon-name-part-type="species" reg="funestus">funestus</tp:taxon-name-part></tp:taxon-name></italic><bold>K, L</bold><italic><tp:taxon-name><tp:taxon-name-part taxon-name-part-type="genus" reg="Discocyrtus">D.</tp:taxon-name-part> <tp:taxon-name-part taxon-name-part-type="species" reg="catharinensis">catharinensis</tp:taxon-name-part></tp:taxon-name></italic>. Scale bar of drawings: 0.1mm.</p></caption><graphic xmlns:xlink="http://www.w3.org/1999/xlink" xlink:href="zookeys-1025-091-g011.jpg" position="float" orientation="portrait" xlink:type="simple" id="oo_522921.jpg"><uri content-type="original_file" xlink:type="simple">https://binary.pensoft.net/fig/522921</uri></graphic></fig><fig id="F12" position="float" orientation="portrait"><object-id xmlns:xlink="http://www.w3.org/1999/xlink" content-type="doi" xlink:type="simple">10.3897/zookeys.1025.57806.figure12</object-id><object-id xmlns:xlink="http://www.w3.org/1999/xlink" content-type="arpha" xlink:type="simple">1A095BAC-BFF1-5A45-9E85-609B7462C1C7</object-id><label>Figure 12.</label><caption><p>Distal part of ovipositor of <italic><tp:taxon-name><tp:taxon-name-part taxon-name-part-type="genus" reg="Sadocus">Sadocus</tp:taxon-name-part></tp:taxon-name></italic><bold>A–C</bold><italic><tp:taxon-name><tp:taxon-name-part taxon-name-part-type="genus" reg="Sadocus">S.</tp:taxon-name-part> <tp:taxon-name-part taxon-name-part-type="species" reg="asperatus">asperatus</tp:taxon-name-part></tp:taxon-name></italic><bold>A</bold> upper view <bold>B</bold> villi <bold>C</bold> setae <bold>D–F</bold><italic><tp:taxon-name><tp:taxon-name-part taxon-name-part-type="genus" reg="Sadocus">S.</tp:taxon-name-part> <tp:taxon-name-part taxon-name-part-type="species" reg="funestus">funestus</tp:taxon-name-part></tp:taxon-name></italic><bold>D</bold> upper view <bold>E</bold> lateral view <bold>F</bold> seta <bold>G–I</bold><italic><tp:taxon-name><tp:taxon-name-part taxon-name-part-type="genus" reg="Sadocus">S.</tp:taxon-name-part> <tp:taxon-name-part taxon-name-part-type="species" reg="ingens">ingens</tp:taxon-name-part></tp:taxon-name></italic><bold>G</bold> upper view <bold>H, I</bold> setae <bold>J–L</bold><italic><tp:taxon-name><tp:taxon-name-part taxon-name-part-type="genus" reg="Sadocus">S.</tp:taxon-name-part> <tp:taxon-name-part taxon-name-part-type="species" reg="polyacanthus">polyacanthus</tp:taxon-name-part></tp:taxon-name></italic><bold>J</bold> upper view <bold>K</bold> lateral view <bold>L</bold> setae.</p></caption><graphic xmlns:xlink="http://www.w3.org/1999/xlink" xlink:href="zookeys-1025-091-g012.jpg" position="float" orientation="portrait" xlink:type="simple" id="oo_522922.jpg"><uri content-type="original_file" xlink:type="simple">https://binary.pensoft.net/fig/522922</uri></graphic></fig></tp:treatment-sec><ref-list><ref id="B55"><mixed-citation xmlns:xlink="http://www.w3.org/1999/xlink" xlink:type="simple"><person-group><name name-style="western"><surname>Mello-Leitão</surname><given-names>CF</given-names></name></person-group> (<year>1943</year>) <article-title>Aracnidos de Maullín.</article-title><source>Revista Chilena de Historia natural</source><volume>46</volume>: <fpage>1</fpage>–<lpage>8</lpage>.</mixed-citation></ref><ref id="B44"><mixed-citation xmlns:xlink="http://www.w3.org/1999/xlink" xlink:type="simple"><person-group><name name-style="western"><surname>Loman</surname><given-names>JCC</given-names></name></person-group> (<year>1899</year>) Die Opilioniden der Sammlung Plate. Zoologische Jahrbücher, Jena, Supplement, 5 (Fauna Chilensis. Zweiter Band), 1–14.</mixed-citation></ref><ref id="B99"><mixed-citation xmlns:xlink="http://www.w3.org/1999/xlink" xlink:type="simple"><person-group><name name-style="western"><surname>Sørensen</surname><given-names>WE</given-names></name></person-group> (<year>1902</year>) <article-title>Gonyleptiden (<tp:taxon-name><tp:taxon-name-part taxon-name-part-type="order">Opiliones</tp:taxon-name-part></tp:taxon-name>, <tp:taxon-name><tp:taxon-name-part taxon-name-part-type="suborder">Laniatores</tp:taxon-name-part></tp:taxon-name>).</article-title><source>Ergebnisse der Hamburger Magalhaensischen Sammelreise</source><volume>6</volume>(<issue>5</issue>): <fpage>1</fpage>–<lpage>36</lpage>.</mixed-citation></ref><ref id="B77"><mixed-citation xmlns:xlink="http://www.w3.org/1999/xlink" xlink:type="simple"><person-group><name name-style="western"><surname>Roewer</surname><given-names>CF</given-names></name></person-group> (<year>1913</year>) Die Familie der Gonyleptiden der <tp:taxon-name><tp:taxon-name-part taxon-name-part-type="order">Opiliones</tp:taxon-name-part></tp:taxon-name>-<tp:taxon-name><tp:taxon-name-part taxon-name-part-type="suborder">Laniatores</tp:taxon-name-part></tp:taxon-name>. Archiv für Naturgeschichte. 79A(4–5): 1–473.</mixed-citation></ref><ref id="B12"><mixed-citation xmlns:xlink="http://www.w3.org/1999/xlink" xlink:type="simple"><person-group><name name-style="western"><surname>Canals</surname><given-names>J</given-names></name></person-group> (<year>1936</year>) <article-title>Los <tp:taxon-name><tp:taxon-name-part taxon-name-part-type="order">Opiliones</tp:taxon-name-part></tp:taxon-name> de Chile.</article-title><source>Revista Chilena de Historia Natural</source><volume>39</volume>: <fpage>68</fpage>–<lpage>71</lpage>.</mixed-citation></ref><ref id="B92"><mixed-citation xmlns:xlink="http://www.w3.org/1999/xlink" xlink:type="simple"><person-group><name name-style="western"><surname>Soares</surname><given-names>BAM</given-names></name><name name-style="western"><surname>Soares</surname><given-names>HEM</given-names></name></person-group> (<year>1954</year>) <article-title>Monografia dos gêneros de opiliões neotrópicos III.</article-title><source>Arquivos de zoologia do Estado de São Paulo</source><volume>8</volume>(<issue>9</issue>): <fpage>225</fpage>–<lpage>302</lpage>.</mixed-citation></ref><ref id="B60"><mixed-citation xmlns:xlink="http://www.w3.org/1999/xlink" xlink:type="simple"><person-group><name name-style="western"><surname>Muñoz-Cuevas</surname><given-names>A</given-names></name></person-group> (<year>1973</year>) <article-title>Sur les caractères génériques de la famille des <tp:taxon-name><tp:taxon-name-part taxon-name-part-type="family">Gonyleptidae</tp:taxon-name-part></tp:taxon-name> (<tp:taxon-name><tp:taxon-name-part taxon-name-part-type="class">Arachnida</tp:taxon-name-part></tp:taxon-name>, <tp:taxon-name><tp:taxon-name-part taxon-name-part-type="order">Opiliones</tp:taxon-name-part></tp:taxon-name>, <tp:taxon-name><tp:taxon-name-part taxon-name-part-type="suborder">Laniatores</tp:taxon-name-part></tp:taxon-name>).</article-title><source>Bulletin du Muséum National d’Histoire Naturelle</source><volume>87</volume>(<issue>113</issue>): <fpage>225</fpage>–<lpage>234</lpage>.</mixed-citation></ref><ref id="B15"><mixed-citation xmlns:xlink="http://www.w3.org/1999/xlink" xlink:type="simple"><person-group><name name-style="western"><surname>Cekalovic-K</surname><given-names>TN</given-names></name></person-group> (<year>1968</year>) <article-title>Conocimiento actual de los <tp:taxon-name><tp:taxon-name-part taxon-name-part-type="order">opiliones</tp:taxon-name-part></tp:taxon-name> chilenos.</article-title><source>Noticiario Mensual</source><volume>12</volume>(<issue>138</issue>): <fpage>5</fpage>–<lpage>11</lpage>.</mixed-citation></ref><ref id="B18"><mixed-citation xmlns:xlink="http://www.w3.org/1999/xlink" xlink:type="simple"><person-group><name name-style="western"><surname>Cokendolpher</surname><given-names>JC</given-names></name></person-group> (<year>1993</year>) <article-title>Pathogens and parasites of <tp:taxon-name><tp:taxon-name-part taxon-name-part-type="order">Opiliones</tp:taxon-name-part></tp:taxon-name> (<tp:taxon-name><tp:taxon-name-part taxon-name-part-type="phylum">Arthropoda</tp:taxon-name-part></tp:taxon-name>: <tp:taxon-name><tp:taxon-name-part taxon-name-part-type="class">Arachnida</tp:taxon-name-part></tp:taxon-name>).</article-title><source>Journal of Arachnology</source><volume>21</volume>(<issue>2</issue>): <fpage>120</fpage>–<lpage>146</lpage>.</mixed-citation></ref><ref id="B62"><mixed-citation xmlns:xlink="http://www.w3.org/1999/xlink" xlink:type="simple"><person-group><name name-style="western"><surname>Pérez-González</surname><given-names>A</given-names></name><name name-style="western"><surname>Cotoras</surname><given-names>DD</given-names></name><name name-style="western"><surname>Acosta</surname><given-names>LE</given-names></name></person-group> (<year>2020</year>) Early detection of an invasive harvestman in an oceanic island? Remarkable findings of <italic><tp:taxon-name><tp:taxon-name-part taxon-name-part-type="genus">Parabalta</tp:taxon-name-part> <tp:taxon-name-part taxon-name-part-type="species">reedii</tp:taxon-name-part></tp:taxon-name></italic> (<tp:taxon-name><tp:taxon-name-part taxon-name-part-type="order">Opiliones</tp:taxon-name-part></tp:taxon-name>, <tp:taxon-name><tp:taxon-name-part taxon-name-part-type="family">Gonyleptidae</tp:taxon-name-part></tp:taxon-name>) in the Juan Fernández archipelago, Chile. Studies on Neotropical Fauna and Environment, 8 pp. <ext-link xlink:type="simple" ext-link-type="doi" xlink:href="10.1080/01650521.2020.1809611">https://doi.org/10.1080/01650521.2020.1809611</ext-link></mixed-citation></ref><ref id="B41"><mixed-citation xmlns:xlink="http://www.w3.org/1999/xlink" xlink:type="simple"><person-group><name name-style="western"><surname>Kury</surname><given-names>AB</given-names></name><name name-style="western"><surname>Mendes</surname><given-names>AC</given-names></name><name name-style="western"><surname>Cardoso</surname><given-names>L</given-names></name><name name-style="western"><surname>Kury</surname><given-names>MS</given-names></name><name name-style="western"><surname>Granado Ade</surname><given-names>A</given-names></name><name name-style="western"><surname>Giribet</surname><given-names>G</given-names></name></person-group> (<year>2020b</year>) World Catalogue of <tp:taxon-name><tp:taxon-name-part taxon-name-part-type="order">Opiliones</tp:taxon-name-part></tp:taxon-name>. WCO-Lite version 1.2.1. <ext-link xlink:type="simple" ext-link-type="uri" xlink:href="https://wcolite.com/">https://wcolite.com/</ext-link></mixed-citation></ref><ref id="B43"><mixed-citation xmlns:xlink="http://www.w3.org/1999/xlink" xlink:type="simple"><person-group><name name-style="western"><surname>Kury</surname><given-names>AB</given-names></name></person-group> (<year>2003</year>) <article-title>Annotated catalogue of the <tp:taxon-name><tp:taxon-name-part taxon-name-part-type="suborder">Laniatores</tp:taxon-name-part></tp:taxon-name> of the New Word (<tp:taxon-name><tp:taxon-name-part taxon-name-part-type="class">Arachnida</tp:taxon-name-part></tp:taxon-name>, <tp:taxon-name><tp:taxon-name-part taxon-name-part-type="order">Opiliones</tp:taxon-name-part></tp:taxon-name>). Revista Ibérica de Aracnologia.</article-title><source>Volumen especial monográfico</source><volume>1</volume>: <fpage>5</fpage>–<lpage>337</lpage>.</mixed-citation></ref></ref-list></tp:taxon-treatment>
