# Supplementary material for: Revision of the southern Andean genus Sadocus Sørensen, 1886 (Opiliones, Gonyleptidae, Pachylinae)
Source: Zookeys. 2021 Mar 22;1025:91–137. doi: 10.3897/zookeys.1025.57806 (PMC8007552; doi:10.3897/zookeys.1025.57806)
Supplement: XML Treatment for Sadocus ingens [file zookeys.1025.57806-treatment5.xml]

<!DOCTYPE tp:taxon-treatment
  PUBLIC "-//TaxonX//DTD Taxonomic Treatment Publishing DTD v0 20100105//EN" "tax-treatment-NSO.dtd">
<tp:taxon-treatment xmlns:tp="http://www.plazi.org/taxpub"><tp:treatment-meta><kwd-group><label>Taxon classification</label><kwd><named-content xmlns:xlink="http://www.w3.org/1999/xlink" content-type="kingdom">Animalia</named-content></kwd><kwd><named-content xmlns:xlink="http://www.w3.org/1999/xlink" content-type="order">Opiliones</named-content></kwd><kwd><named-content xmlns:xlink="http://www.w3.org/1999/xlink" content-type="family">Gonyleptidae</named-content></kwd></kwd-group><mixed-citation publication-type="journal"><person-group><name><surname>Pessoa-Silva</surname><given-names>Marília</given-names></name><name><surname>Hara</surname><given-names>Marcos Ryotaro</given-names></name><name><surname>Pinto-da-Rocha</surname><given-names>Ricardo</given-names></name></person-group><article-title>Revision of the southern Andean genus <italic><tp:taxon-name><tp:taxon-name-part taxon-name-part-type="genus" reg="Sadocus">Sadocus</tp:taxon-name-part></tp:taxon-name></italic> Sørensen, 1886 (<tp:taxon-name><tp:taxon-name-part taxon-name-part-type="order">Opiliones</tp:taxon-name-part></tp:taxon-name>, <tp:taxon-name><tp:taxon-name-part taxon-name-part-type="family">Gonyleptidae</tp:taxon-name-part></tp:taxon-name>, <tp:taxon-name><tp:taxon-name-part taxon-name-part-type="subfamily">Pachylinae</tp:taxon-name-part></tp:taxon-name>)</article-title><source>Zookeys</source><day>22</day><month>3</month><year>2021</year><volume>1025</volume><fpage>91</fpage><lpage>137</lpage><pub-id pub-id-type="doi">10.3897/zookeys.1025.57806</pub-id></mixed-citation></tp:treatment-meta><tp:nomenclature><tp:taxon-name><object-id xmlns:xlink="http://www.w3.org/1999/xlink" content-type="arpha" xlink:type="simple">9AB1D486-3FDB-5469-94F2-511D067E03A1</object-id>
              <tp:taxon-name-part taxon-name-part-type="genus" reg="Sadocus">Sadocus</tp:taxon-name-part>
              <tp:taxon-name-part taxon-name-part-type="species" reg="ingens">ingens</tp:taxon-name-part>
            </tp:taxon-name><tp:taxon-authority>(Mello-Leitão, 1937)</tp:taxon-authority><xref ref-type="fig" rid="F2">Figures 2</xref><xref ref-type="fig" rid="F6">, 6A–E</xref><xref ref-type="fig" rid="F8">, 8G, H</xref><xref ref-type="fig" rid="F10">, 10A, B</xref><xref ref-type="fig" rid="F11">, 11C, D</xref><xref ref-type="fig" rid="F12">, 12G–I</xref><tp:nomenclature-citation-list><tp:nomenclature-citation><tp:taxon-name>
                  <tp:taxon-name-part taxon-name-part-type="genus" reg="Carampangue">Carampangue</tp:taxon-name-part> <tp:taxon-name-part taxon-name-part-type="species" reg="ingens">ingens</tp:taxon-name-part></tp:taxon-name><comment>Mello-Leitão, 1937: 152–153, figs 14–15 [<abbrev xmlns:xlink="http://www.w3.org/1999/xlink" xlink:title="description" id="ABBRID0EWIEK" xlink:type="simple">desc</abbrev>]; B. <xref ref-type="bibr" rid="B91">Soares 1945</xref>: 370 [<abbrev xmlns:xlink="http://www.w3.org/1999/xlink" xlink:title="catalogue" id="ABBRID0E5IEK" xlink:type="simple">cat</abbrev>]; <xref ref-type="bibr" rid="B58">Mello-Leitão 1949</xref>: 17 [<abbrev xmlns:xlink="http://www.w3.org/1999/xlink" xlink:title="systematic discussion" id="ABBRID0EGJEK" xlink:type="simple">syst</abbrev>]; <xref ref-type="bibr" rid="B92">Soares and Soares 1954</xref>: 242 [<abbrev xmlns:xlink="http://www.w3.org/1999/xlink" xlink:title="catalogue" id="ABBRID0EOJEK" xlink:type="simple">cat</abbrev>]; <xref ref-type="bibr" rid="B15">Cekalovic 1968</xref>: 7 [<abbrev xmlns:xlink="http://www.w3.org/1999/xlink" xlink:title="catalogue" id="ABBRID0EWJEK" xlink:type="simple">cat</abbrev>]; 1985: 17 [<abbrev xmlns:xlink="http://www.w3.org/1999/xlink" xlink:title="catalogue" id="ABBRID0E1JEK" xlink:type="simple">cat</abbrev>] (type <named-content xmlns:xlink="http://www.w3.org/1999/xlink" content-type="dwc:institutional_code" xlink:type="simple">MNRJ</named-content> 5263, 1 <abbrev xmlns:xlink="http://www.w3.org/1999/xlink" xlink:title="male" id="ABBRID0EGKEK" xlink:type="simple">ma</abbrev>, 1 <abbrev xmlns:xlink="http://www.w3.org/1999/xlink" xlink:title="female" id="ABBRID0EKKEK" xlink:type="simple">fe</abbrev>, syntype, previously preserved in dry collection, examined).</comment></tp:nomenclature-citation><tp:nomenclature-citation><tp:taxon-name>
                  <tp:taxon-name-part taxon-name-part-type="genus" reg="Sadocus">Sadocus</tp:taxon-name-part> <tp:taxon-name-part taxon-name-part-type="species" reg="ingens">ingens</tp:taxon-name-part></tp:taxon-name><comment>: Kury, 2003; 191 [<abbrev xmlns:xlink="http://www.w3.org/1999/xlink" xlink:title="catalogue" id="ABBRID0E2KEK" xlink:type="simple">cat</abbrev>]; <xref ref-type="bibr" rid="B41">Kury et al. 2020b</xref> [<abbrev xmlns:xlink="http://www.w3.org/1999/xlink" xlink:title="catalogue" id="ABBRID0EDLEK" xlink:type="simple">cat</abbrev>].</comment></tp:nomenclature-citation><tp:nomenclature-citation><tp:taxon-name>
                  <tp:taxon-name-part taxon-name-part-type="genus" reg="Jighas">Jighas</tp:taxon-name-part> <tp:taxon-name-part taxon-name-part-type="species" reg="vastus">vastus</tp:taxon-name-part></tp:taxon-name><comment>Roewer, 1943: 28, pl. 3, fig 22 [<abbrev xmlns:xlink="http://www.w3.org/1999/xlink" xlink:title="description" id="ABBRID0EULEK" xlink:type="simple">desc</abbrev>]; <xref ref-type="bibr" rid="B58">Mello-Leitão 1949</xref>: 17 [<abbrev xmlns:xlink="http://www.w3.org/1999/xlink" xlink:title="systematic discussion" id="ABBRID0E3LEK" xlink:type="simple">syst</abbrev>]; <xref ref-type="bibr" rid="B1">Acosta 1996</xref>: 217 [<abbrev xmlns:xlink="http://www.w3.org/1999/xlink" xlink:title="catalogue" id="ABBRID0EEMEK" xlink:type="simple">cat</abbrev>]. (type <named-content xmlns:xlink="http://www.w3.org/1999/xlink" content-type="dwc:institutional_code" xlink:type="simple">SMF</named-content> RII 1380/73, 2 <abbrev xmlns:xlink="http://www.w3.org/1999/xlink" xlink:title="male" id="ABBRID0EQMEK" xlink:type="simple">ma</abbrev>, 2 <abbrev xmlns:xlink="http://www.w3.org/1999/xlink" xlink:title="female" id="ABBRID0EUMEK" xlink:type="simple">fe</abbrev>, syntypes, examined). Synonymy established by <xref ref-type="bibr" rid="B58">Mello-Leitão 1949</xref>.</comment></tp:nomenclature-citation></tp:nomenclature-citation-list></tp:nomenclature><tp:treatment-sec sec-type="material" id="SECID0E3MEK"><title>Material examined.</title><p>Chile, Región de Araucanía, <italic>Provincia de Malleco</italic>, Contulmo Natural Monument (<named-content xmlns:xlink="http://www.w3.org/1999/xlink" content-type="dwc:verbatimCoordinates" xlink:type="simple"><named-content content-type="geo-json" specific-use="{&#34;type&#34;:&#34;Point&#34;,&#34;coordinates&#34;:[-73.187500,-38.012778]}" id="NCID0EHNEK" xlink:type="simple">-38.012778, -73.187500</named-content></named-content>), 12.XII.2010, F. Marques, F. Cadiz &amp; F. Carbayo <abbrev xmlns:xlink="http://www.w3.org/1999/xlink" xlink:title="collected" id="ABBRID0EMNEK" xlink:type="simple">coll</abbrev>., 1 <abbrev xmlns:xlink="http://www.w3.org/1999/xlink" xlink:title="male" id="ABBRID0EQNEK" xlink:type="simple">ma</abbrev>, 1 <abbrev xmlns:xlink="http://www.w3.org/1999/xlink" xlink:title="female" id="ABBRID0EUNEK" xlink:type="simple">fe</abbrev> (<named-content xmlns:xlink="http://www.w3.org/1999/xlink" content-type="dwc:institutional_code" xlink:type="simple">MZSP</named-content> 36965); Same, Purén, Salto el Rayen (<named-content xmlns:xlink="http://www.w3.org/1999/xlink" content-type="dwc:verbatimCoordinates" xlink:type="simple"><named-content content-type="geo-json" specific-use="{&#34;type&#34;:&#34;Point&#34;,&#34;coordinates&#34;:[-73.162639,-38.013528]}" id="NCID0EDOEK" xlink:type="simple">-38.013528, -73.162639</named-content></named-content>), 04.I.2017, A. Anker &amp; P.H. Martins <abbrev xmlns:xlink="http://www.w3.org/1999/xlink" xlink:title="collected" id="ABBRID0EIOEK" xlink:type="simple">coll</abbrev>., 1 <abbrev xmlns:xlink="http://www.w3.org/1999/xlink" xlink:title="male" id="ABBRID0EMOEK" xlink:type="simple">ma</abbrev> (<named-content xmlns:xlink="http://www.w3.org/1999/xlink" content-type="dwc:institutional_code" xlink:type="simple">UFMG</named-content> 22654); Same, 1 <abbrev xmlns:xlink="http://www.w3.org/1999/xlink" xlink:title="male" id="ABBRID0EYOEK" xlink:type="simple">ma</abbrev> (<named-content xmlns:xlink="http://www.w3.org/1999/xlink" content-type="dwc:institutional_code" xlink:type="simple">UFMG</named-content> 22655); Same, <italic>Provincia de Cautín</italic>, Temuco, 1943, collector unknown, 2 <abbrev xmlns:xlink="http://www.w3.org/1999/xlink" xlink:title="male" id="ABBRID0EGPEK" xlink:type="simple">ma</abbrev>, 2 <abbrev xmlns:xlink="http://www.w3.org/1999/xlink" xlink:title="female" id="ABBRID0EKPEK" xlink:type="simple">fe</abbrev> (<named-content xmlns:xlink="http://www.w3.org/1999/xlink" content-type="dwc:institutional_code" xlink:type="simple">SMF</named-content> 1380/73); Same, Región de Biobío, <italic>Provincia de Arauco</italic>, <tp:taxon-name><tp:taxon-name-part taxon-name-part-type="genus" reg="Carampangue">Carampangue</tp:taxon-name-part></tp:taxon-name>, 1937, W. Feed <abbrev xmlns:xlink="http://www.w3.org/1999/xlink" xlink:title="collected" id="ABBRID0E5PEK" xlink:type="simple">coll</abbrev>., 1 <abbrev xmlns:xlink="http://www.w3.org/1999/xlink" xlink:title="male" id="ABBRID0ECQEK" xlink:type="simple">ma</abbrev> 1 <abbrev xmlns:xlink="http://www.w3.org/1999/xlink" xlink:title="female" id="ABBRID0EGQEK" xlink:type="simple">fe</abbrev> (<named-content xmlns:xlink="http://www.w3.org/1999/xlink" content-type="dwc:institutional_code" xlink:type="simple">MNRJ</named-content> 5263 – Syntypes).</p></tp:treatment-sec><tp:treatment-sec sec-type="diagnosis" id="SECID0ESQEK"><title>Diagnosis.</title><p><italic><tp:taxon-name><tp:taxon-name-part taxon-name-part-type="genus" reg="Sadocus">Sadocus</tp:taxon-name-part> <tp:taxon-name-part taxon-name-part-type="species" reg="ingens">ingens</tp:taxon-name-part></tp:taxon-name></italic> can be distinguished from the other species of the genus by being the largest among them (and quite large among gonyleptid harvestmen); by the prodorsal apical apophysis on trochanter IV of the same length as the podomere (in other <italic><tp:taxon-name><tp:taxon-name-part taxon-name-part-type="genus" reg="Sadocus">Sadocus</tp:taxon-name-part></tp:taxon-name></italic> species, that apophysis length is up to ½ the podomere length); lateral margin of dorsal scutum smooth posterior to scutal area II.</p></tp:treatment-sec><tp:treatment-sec sec-type="redescription" id="SECID0EKREK"><title>Redescription.</title><p><bold>Male</bold> (<named-content xmlns:xlink="http://www.w3.org/1999/xlink" content-type="dwc:institutional_code" xlink:type="simple">MZSP</named-content> 36965). <bold><italic>Measurements</italic>.</bold> Dorsal scutum maximum length 12.0; dorsal scutum maximum width 15.5; prosoma maximum length 4.5; prosoma maximum width 7.2; leg femora: I 8.7; II 17.4; III 11.7; IV 19.4. <bold><italic>Dorsum</italic></bold> (Fig. <xref ref-type="fig" rid="F6">6A</xref>). Dorsal scutum type gamma pyriform. Anterior margin of dorsal scutum with 13 granules, lateral margin of dorsal scutum with three to nine granules on carapace, seven granules behind ocularium. Scutal areas I–IV with four or five, nine, six, and four granules, respectively; scutal area III with one paramedian pair of spines. Scutal area IV completely divided by fading scutal groove IV. Lateral margin of dorsal scutum and free tergites I and II with three or four, eight and two granules, respectively. Free tergite III smooth. <bold><italic>Chelicerae</italic>.</bold> Segment I with one probasal spine on bulla, one retro- and one prolateral pair of filiform spines; segment II, fixed finger with four teeth, movable finger with three teeth. <bold><italic>Pedipalps</italic>.</bold> Coxa smooth and barely visible. Trochanter ventral face with one retro-apical tubercle and one prolateral spine. Femur dorsal face granulate, one ventro-basal tubercle, retro-ventral row of granules and a ventral row of tubercles. Patella smooth. Tibial setation: prolateral IiIi/IiiIi; retro-lateral iIiIi. Tarsal setation: prolateral iIiIi; retro-lateral iIiIii/iiIiIii. <bold><italic>Legs</italic></bold> (Fig. <xref ref-type="fig" rid="F6">6B–E</xref>). Coxa IV covered by setae, with one robust, long, bifid prodorsal apical apophysis and one short retro-ventral spiniform apophysis. Trochanters I–III granulate; trochanters I and III dorsal face smooth. Trochanter IV with few granules on ventral central and apical areas; one retro-lateral tubercle; the prodorsal apical apophysis long, curved, as long as the podomere length. Femur IV with retro-lateral row of spines (five prominent) decreasing in size apically, becoming blunt tubercles; retro-ventral row of granules with one basal pointed tubercle, few tubercles on the middle ⅓ and two spines on apical area; ventro-apical face with one retro-lateral spine and one pointed, prolateral tubercle. Patella IV with three or four retro-ventral spines. Tibia IV dorsal face granulate and with retro-ventral row of granules increasing in size apically, becoming spines on distal half. Tarsal counts: 8, 16, 8, 8. <bold><italic>Penis</italic></bold> (Fig. <xref ref-type="fig" rid="F11">11C, D</xref>). Ventral plate of penis with moderate cleft on anterior margin, two or three pairs of MS A, four or five pairs of MS C and one pair of MS D.</p><fig id="F6" position="float" orientation="portrait"><object-id xmlns:xlink="http://www.w3.org/1999/xlink" content-type="doi" xlink:type="simple">10.3897/zookeys.1025.57806.figure6</object-id><object-id xmlns:xlink="http://www.w3.org/1999/xlink" content-type="arpha" xlink:type="simple">EC8F3874-3FF1-5973-8B4C-92898E8CFA56</object-id><label>Figure 6.</label><caption><p><italic><tp:taxon-name><tp:taxon-name-part taxon-name-part-type="genus" reg="Sadocus">Sadocus</tp:taxon-name-part> <tp:taxon-name-part taxon-name-part-type="species" reg="ingens">ingens</tp:taxon-name-part></tp:taxon-name></italic> (Mello-Leitão). Male (<named-content xmlns:xlink="http://www.w3.org/1999/xlink" content-type="dwc:institutional_code" xlink:type="simple">MZSP</named-content> 36965) <bold>A</bold> habitus, dorsal view <bold>B–E</bold> male right trochanter–tibia IV <bold>B</bold> dorsal view <bold>C</bold> prolateral view <bold>D</bold> ventral view <bold>E</bold> retro-lateral view. Scale bars: 1 mm.</p></caption><graphic xmlns:xlink="http://www.w3.org/1999/xlink" xlink:href="zookeys-1025-091-g006.jpg" position="float" orientation="portrait" xlink:type="simple" id="oo_522916.jpg"><uri content-type="original_file" xlink:type="simple">https://binary.pensoft.net/fig/522916</uri></graphic></fig><p><bold><italic>Coloration</italic>.</bold> Immersed in ethanol: carapace, trochanters, femora, patella IV, and tibia IV dark brown. Scutal areas II and III, free tergites, patellae and tibiae I–III orange. Live specimens (Fig. <xref ref-type="fig" rid="F10">10A, B</xref>): carapace, scutal areas and legs I–IV black; lateral margin of dorsal scutum dark brown with green pleurites; posterior margin of dorsal scutum and free tergites orange, arthrodial membranes green.</p><p><bold><italic>Variations</italic></bold> (n = 6) – Free tergites II and III with one paramedian pair of spines which length varies from similar to slightly longer than the tergite length, its apex varying from blunt to pointed; femur IV with granules in between the retro-lateral spines. Measurements. Dorsal scutum maximum length 12.0–13.8; dorsal scutum maximum width 12.7–16.5; prosoma maximum length 4.5–5.4; prosoma maximum width 7.2–7.8; leg femora: I 8.7–10.0; II 16.8–18.5; III 11.7–15.0; IV 16.0–20.0.</p><p><bold>Female</bold> (<named-content xmlns:xlink="http://www.w3.org/1999/xlink" content-type="dwc:institutional_code" xlink:type="simple">MZSP</named-content> 36965). <bold><italic>Measurements</italic>.</bold> Dorsal scutum maximum length 12.0; dorsal scutum maximum width 11.5; prosoma maximum length 5.0; prosoma maximum width 7.0; leg femora: I 8.4; II 16.2; III 12.0; IV 17.0. <bold><italic>Dorsum</italic></bold> (Fig. <xref ref-type="fig" rid="F8">8G, H</xref>). Scutal areas I–IV with six, six, four, and four granules, respectively. <bold><italic>Legs</italic>.</bold> Coxa IV with discreet apophysis, not seen in ventral view. Tarsal counts: 8; 15; 8; 9. <bold><italic>Ovipositor</italic></bold> (Fig. <xref ref-type="fig" rid="F12">12 G–I</xref>). Two main groups of lobes delimited by constriction, ovipositors peripheral setae inserted into sockets that are a mixture of dorsal and ventral sockets, left lobe with six setae and right lobe with six. Each main group of lobes divided by a fissure.</p><p><bold><italic>Variations</italic></bold> (n = 4). Tubercle variation in the areas: I–2–8, II–4–6, III–3–6, IV–2–4. Measurements. Dorsal scutum maximum length 11.0–12.0; dorsal scutum maximum width 10.0–11.7; prosoma maximum length 4.5–5.0; prosoma maximum width 6.4–7.2; leg femora: I 7.1–8.4; II 13.8–16.2; III 11.0–12.0; IV 13.0–17.0.</p></tp:treatment-sec><tp:treatment-sec sec-type="type locality" id="SECID0ECWEK"><title>Type locality.</title><p>Chile, Región de Araucanía, Provincia de Malleco, Monumento Nacional Contulmo.</p></tp:treatment-sec><tp:treatment-sec sec-type="distribution" id="SECID0EHWEK"><title>Geographical distribution</title><p><bold>(Fig. <xref ref-type="fig" rid="F2">2</xref>).</bold> Chile. Región de Araucanía, Provincia de Cautín; Idem, Provincia de Malleco, Temuco; Región de Biobío, Provincia de Arauco.</p></tp:treatment-sec><tp:treatment-sec><!--Section generated to contain objects referenced in tp:taxon-treatment.--><fig id="F2" position="float" orientation="portrait"><object-id xmlns:xlink="http://www.w3.org/1999/xlink" content-type="doi" xlink:type="simple">10.3897/zookeys.1025.57806.figure2</object-id><object-id xmlns:xlink="http://www.w3.org/1999/xlink" content-type="arpha" xlink:type="simple">FDAE2FBD-5D59-5672-B2B1-3662518837BE</object-id><label>Figure 2.</label><caption><p>Geographical records of distribution of <italic><tp:taxon-name><tp:taxon-name-part taxon-name-part-type="genus" reg="Sadocus">Sadocus</tp:taxon-name-part></tp:taxon-name></italic> species.</p></caption><graphic xmlns:xlink="http://www.w3.org/1999/xlink" xlink:href="zookeys-1025-091-g002.jpg" position="float" orientation="portrait" xlink:type="simple" id="oo_522912.jpg"><uri content-type="original_file" xlink:type="simple">https://binary.pensoft.net/fig/522912</uri></graphic></fig><fig id="F8" position="float" orientation="portrait"><object-id xmlns:xlink="http://www.w3.org/1999/xlink" content-type="doi" xlink:type="simple">10.3897/zookeys.1025.57806.figure8</object-id><object-id xmlns:xlink="http://www.w3.org/1999/xlink" content-type="arpha" xlink:type="simple">FF7F50F9-B4AB-592A-8234-EECD58ECA05A</object-id><label>Figure 8.</label><caption><p>Female specimens of <italic><tp:taxon-name><tp:taxon-name-part taxon-name-part-type="genus" reg="Sadocus">Sadocus</tp:taxon-name-part></tp:taxon-name></italic><bold>A, B</bold><italic><tp:taxon-name><tp:taxon-name-part taxon-name-part-type="genus" reg="Sadocus">S.</tp:taxon-name-part> <tp:taxon-name-part taxon-name-part-type="species" reg="asperatus">asperatus</tp:taxon-name-part></tp:taxon-name></italic> (<named-content xmlns:xlink="http://www.w3.org/1999/xlink" content-type="dwc:institutional_code" xlink:type="simple">CAS</named-content>–9055035) <bold>A</bold> dorsal view <bold>B</bold> lateral view <bold>C, D</bold><italic><tp:taxon-name><tp:taxon-name-part taxon-name-part-type="genus" reg="Sadocus">S.</tp:taxon-name-part> <tp:taxon-name-part taxon-name-part-type="species" reg="dilatatus">dilatatus</tp:taxon-name-part></tp:taxon-name></italic> (<named-content xmlns:xlink="http://www.w3.org/1999/xlink" content-type="dwc:institutional_code" xlink:type="simple">MZSP</named-content>–8022) <bold>C</bold> dorsal view <bold>D</bold> lateral view <bold>E, F</bold><italic><tp:taxon-name><tp:taxon-name-part taxon-name-part-type="genus" reg="Sadocus">S.</tp:taxon-name-part> <tp:taxon-name-part taxon-name-part-type="species" reg="funestus">funestus</tp:taxon-name-part></tp:taxon-name></italic> (<named-content xmlns:xlink="http://www.w3.org/1999/xlink" content-type="dwc:institutional_code" xlink:type="simple">AMNH</named-content>) <bold>E</bold> dorsal view <bold>F</bold> lateral view <bold>G, H</bold><italic><tp:taxon-name><tp:taxon-name-part taxon-name-part-type="genus" reg="Sadocus">S.</tp:taxon-name-part> <tp:taxon-name-part taxon-name-part-type="species" reg="ingens">ingens</tp:taxon-name-part></tp:taxon-name></italic> (<named-content xmlns:xlink="http://www.w3.org/1999/xlink" content-type="dwc:institutional_code" xlink:type="simple">MZSP</named-content>–36965) <bold>G</bold> dorsal view <bold>H</bold> lateral view <bold>I, J</bold><italic><tp:taxon-name><tp:taxon-name-part taxon-name-part-type="genus" reg="Sadocus">S.</tp:taxon-name-part> <tp:taxon-name-part taxon-name-part-type="species" reg="polyacanthus">polyacanthus</tp:taxon-name-part></tp:taxon-name></italic> (<named-content xmlns:xlink="http://www.w3.org/1999/xlink" content-type="dwc:institutional_code" xlink:type="simple">AMNH</named-content>) <bold>I</bold> dorsal view <bold>J</bold> lateral view <bold>K</bold> Drawing of species inquirenda <italic><tp:taxon-name><tp:taxon-name-part taxon-name-part-type="genus" reg="Carampangue">Carampangue</tp:taxon-name-part> <tp:taxon-name-part taxon-name-part-type="species" reg="nigronotatum">nigronotatum</tp:taxon-name-part></tp:taxon-name></italic> extracted from <xref ref-type="bibr" rid="B55">Mello-Leitão 1943</xref>.</p></caption><graphic xmlns:xlink="http://www.w3.org/1999/xlink" xlink:href="zookeys-1025-091-g008.jpg" position="float" orientation="portrait" xlink:type="simple" id="oo_522918.jpg"><uri content-type="original_file" xlink:type="simple">https://binary.pensoft.net/fig/522918</uri></graphic></fig><fig id="F10" position="float" orientation="portrait"><object-id xmlns:xlink="http://www.w3.org/1999/xlink" content-type="doi" xlink:type="simple">10.3897/zookeys.1025.57806.figure10</object-id><object-id xmlns:xlink="http://www.w3.org/1999/xlink" content-type="arpha" xlink:type="simple">BF12B24D-BC1F-53E8-A37F-A3E3D176773B</object-id><label>Figure 10.</label><caption><p>Photographs of living specimens of <italic><tp:taxon-name><tp:taxon-name-part taxon-name-part-type="genus" reg="Sadocus">Sadocus</tp:taxon-name-part></tp:taxon-name></italic><bold>A</bold><italic><tp:taxon-name><tp:taxon-name-part taxon-name-part-type="genus" reg="Sadocus">S.</tp:taxon-name-part> <tp:taxon-name-part taxon-name-part-type="species" reg="ingens">ingens</tp:taxon-name-part></tp:taxon-name></italic> (<abbrev xmlns:xlink="http://www.w3.org/1999/xlink" xlink:title="male" id="ABBRID0EMSHK" xlink:type="simple">ma</abbrev>) <bold>B</bold><italic><tp:taxon-name><tp:taxon-name-part taxon-name-part-type="genus" reg="Sadocus">S.</tp:taxon-name-part> <tp:taxon-name-part taxon-name-part-type="species" reg="ingens">ingens</tp:taxon-name-part></tp:taxon-name></italic> (<abbrev xmlns:xlink="http://www.w3.org/1999/xlink" xlink:title="female" id="ABBRID0E4SHK" xlink:type="simple">fe</abbrev>) <bold>C</bold><italic><tp:taxon-name><tp:taxon-name-part taxon-name-part-type="genus" reg="Sadocus">S.</tp:taxon-name-part> <tp:taxon-name-part taxon-name-part-type="species" reg="polyacanthus">polyacanthus</tp:taxon-name-part></tp:taxon-name></italic> (<abbrev xmlns:xlink="http://www.w3.org/1999/xlink" xlink:title="male" id="ABBRID0EOTHK" xlink:type="simple">ma</abbrev>) <bold>D</bold><italic><tp:taxon-name><tp:taxon-name-part taxon-name-part-type="genus" reg="Sadocus">S.</tp:taxon-name-part> <tp:taxon-name-part taxon-name-part-type="species" reg="polyacanthus">polyacanthus</tp:taxon-name-part></tp:taxon-name></italic> (<abbrev xmlns:xlink="http://www.w3.org/1999/xlink" xlink:title="female" id="ABBRID0E6THK" xlink:type="simple">fe</abbrev>) <bold>E</bold><italic><tp:taxon-name><tp:taxon-name-part taxon-name-part-type="genus" reg="Sadocus">S.</tp:taxon-name-part> <tp:taxon-name-part taxon-name-part-type="species" reg="polyacanthus">polyacanthus</tp:taxon-name-part></tp:taxon-name></italic> (<abbrev xmlns:xlink="http://www.w3.org/1999/xlink" xlink:title="male" id="ABBRID0EQUHK" xlink:type="simple">ma</abbrev>) <bold>F</bold><italic><tp:taxon-name><tp:taxon-name-part taxon-name-part-type="genus" reg="Sadocus">S.</tp:taxon-name-part> <tp:taxon-name-part taxon-name-part-type="species" reg="polyacanthus">polyacanthus</tp:taxon-name-part></tp:taxon-name></italic> (<abbrev xmlns:xlink="http://www.w3.org/1999/xlink" xlink:title="female" id="ABBRID0EBVHK" xlink:type="simple">fe</abbrev>). <bold>B, E</bold> taken by R. Pinto-da-Rocha; <bold>A, C, D, F</bold> taken by Pedro H. Martins.</p></caption><graphic xmlns:xlink="http://www.w3.org/1999/xlink" xlink:href="zookeys-1025-091-g010.jpg" position="float" orientation="portrait" xlink:type="simple" id="oo_522920.jpg"><uri content-type="original_file" xlink:type="simple">https://binary.pensoft.net/fig/522920</uri></graphic></fig><fig id="F11" position="float" orientation="portrait"><object-id xmlns:xlink="http://www.w3.org/1999/xlink" content-type="doi" xlink:type="simple">10.3897/zookeys.1025.57806.figure11</object-id><object-id xmlns:xlink="http://www.w3.org/1999/xlink" content-type="arpha" xlink:type="simple">6F5F0CFE-5AA4-527D-A655-7585A85BF6E4</object-id><label>Figure 11.</label><caption><p>Distal part of penis <italic><tp:taxon-name><tp:taxon-name-part taxon-name-part-type="genus" reg="Sadocus">Sadocus</tp:taxon-name-part></tp:taxon-name></italic> and <italic><tp:taxon-name><tp:taxon-name-part taxon-name-part-type="genus" reg="Discocyrtus">Discocyrtus</tp:taxon-name-part></tp:taxon-name></italic>, dorsal and ventral views, respectively <bold>A, B</bold><italic><tp:taxon-name><tp:taxon-name-part taxon-name-part-type="genus" reg="Sadocus">S.</tp:taxon-name-part> <tp:taxon-name-part taxon-name-part-type="species" reg="asperatus">asperatus</tp:taxon-name-part></tp:taxon-name></italic>, macrosetae colorized and numbered <bold>C, D</bold><italic><tp:taxon-name><tp:taxon-name-part taxon-name-part-type="genus" reg="Sadocus">S.</tp:taxon-name-part> <tp:taxon-name-part taxon-name-part-type="species" reg="ingens">ingens</tp:taxon-name-part></tp:taxon-name></italic><bold>E, F</bold><italic><tp:taxon-name><tp:taxon-name-part taxon-name-part-type="genus" reg="Sadocus">S.</tp:taxon-name-part> <tp:taxon-name-part taxon-name-part-type="species" reg="polyacanthus">polyacanthus</tp:taxon-name-part></tp:taxon-name></italic><bold>G, H</bold><italic><tp:taxon-name><tp:taxon-name-part taxon-name-part-type="genus" reg="Sadocus">S.</tp:taxon-name-part> <tp:taxon-name-part taxon-name-part-type="species" reg="dilatatus">dilatatus</tp:taxon-name-part></tp:taxon-name></italic><bold>I, J</bold><italic><tp:taxon-name><tp:taxon-name-part taxon-name-part-type="genus" reg="Sadocus">S.</tp:taxon-name-part> <tp:taxon-name-part taxon-name-part-type="species" reg="funestus">funestus</tp:taxon-name-part></tp:taxon-name></italic><bold>K, L</bold><italic><tp:taxon-name><tp:taxon-name-part taxon-name-part-type="genus" reg="Discocyrtus">D.</tp:taxon-name-part> <tp:taxon-name-part taxon-name-part-type="species" reg="catharinensis">catharinensis</tp:taxon-name-part></tp:taxon-name></italic>. Scale bar of drawings: 0.1mm.</p></caption><graphic xmlns:xlink="http://www.w3.org/1999/xlink" xlink:href="zookeys-1025-091-g011.jpg" position="float" orientation="portrait" xlink:type="simple" id="oo_522921.jpg"><uri content-type="original_file" xlink:type="simple">https://binary.pensoft.net/fig/522921</uri></graphic></fig><fig id="F12" position="float" orientation="portrait"><object-id xmlns:xlink="http://www.w3.org/1999/xlink" content-type="doi" xlink:type="simple">10.3897/zookeys.1025.57806.figure12</object-id><object-id xmlns:xlink="http://www.w3.org/1999/xlink" content-type="arpha" xlink:type="simple">1A095BAC-BFF1-5A45-9E85-609B7462C1C7</object-id><label>Figure 12.</label><caption><p>Distal part of ovipositor of <italic><tp:taxon-name><tp:taxon-name-part taxon-name-part-type="genus" reg="Sadocus">Sadocus</tp:taxon-name-part></tp:taxon-name></italic><bold>A–C</bold><italic><tp:taxon-name><tp:taxon-name-part taxon-name-part-type="genus" reg="Sadocus">S.</tp:taxon-name-part> <tp:taxon-name-part taxon-name-part-type="species" reg="asperatus">asperatus</tp:taxon-name-part></tp:taxon-name></italic><bold>A</bold> upper view <bold>B</bold> villi <bold>C</bold> setae <bold>D–F</bold><italic><tp:taxon-name><tp:taxon-name-part taxon-name-part-type="genus" reg="Sadocus">S.</tp:taxon-name-part> <tp:taxon-name-part taxon-name-part-type="species" reg="funestus">funestus</tp:taxon-name-part></tp:taxon-name></italic><bold>D</bold> upper view <bold>E</bold> lateral view <bold>F</bold> seta <bold>G–I</bold><italic><tp:taxon-name><tp:taxon-name-part taxon-name-part-type="genus" reg="Sadocus">S.</tp:taxon-name-part> <tp:taxon-name-part taxon-name-part-type="species" reg="ingens">ingens</tp:taxon-name-part></tp:taxon-name></italic><bold>G</bold> upper view <bold>H, I</bold> setae <bold>J–L</bold><italic><tp:taxon-name><tp:taxon-name-part taxon-name-part-type="genus" reg="Sadocus">S.</tp:taxon-name-part> <tp:taxon-name-part taxon-name-part-type="species" reg="polyacanthus">polyacanthus</tp:taxon-name-part></tp:taxon-name></italic><bold>J</bold> upper view <bold>K</bold> lateral view <bold>L</bold> setae.</p></caption><graphic xmlns:xlink="http://www.w3.org/1999/xlink" xlink:href="zookeys-1025-091-g012.jpg" position="float" orientation="portrait" xlink:type="simple" id="oo_522922.jpg"><uri content-type="original_file" xlink:type="simple">https://binary.pensoft.net/fig/522922</uri></graphic></fig></tp:treatment-sec><ref-list><ref id="B55"><mixed-citation xmlns:xlink="http://www.w3.org/1999/xlink" xlink:type="simple"><person-group><name name-style="western"><surname>Mello-Leitão</surname><given-names>CF</given-names></name></person-group> (<year>1943</year>) <article-title>Aracnidos de Maullín.</article-title><source>Revista Chilena de Historia natural</source><volume>46</volume>: <fpage>1</fpage>–<lpage>8</lpage>.</mixed-citation></ref><ref id="B91"><mixed-citation xmlns:xlink="http://www.w3.org/1999/xlink" xlink:type="simple"><person-group><name name-style="western"><surname>Soares</surname><given-names>BAM</given-names></name></person-group> (<year>1945</year>) <article-title>Opiliões da coleção do Museu Nacional do Rio de Janeiro.</article-title><source>Arquivos de zoologia do Estado de São Paulo</source><volume>4</volume>(<issue>9</issue>): <fpage>341</fpage>–<lpage>394</lpage>.</mixed-citation></ref><ref id="B58"><mixed-citation xmlns:xlink="http://www.w3.org/1999/xlink" xlink:type="simple"><person-group><name name-style="western"><surname>Mello-Leitão</surname><given-names>CF</given-names></name></person-group> (<year>1949</year>) <article-title>Famílias, subfamília, espécies gêneros novos de opiliões e notas de sinonimia.</article-title><source>Boletim do Museu Nacional</source><volume>94</volume>: <fpage>1</fpage>–<lpage>33</lpage>.</mixed-citation></ref><ref id="B92"><mixed-citation xmlns:xlink="http://www.w3.org/1999/xlink" xlink:type="simple"><person-group><name name-style="western"><surname>Soares</surname><given-names>BAM</given-names></name><name name-style="western"><surname>Soares</surname><given-names>HEM</given-names></name></person-group> (<year>1954</year>) <article-title>Monografia dos gêneros de opiliões neotrópicos III.</article-title><source>Arquivos de zoologia do Estado de São Paulo</source><volume>8</volume>(<issue>9</issue>): <fpage>225</fpage>–<lpage>302</lpage>.</mixed-citation></ref><ref id="B15"><mixed-citation xmlns:xlink="http://www.w3.org/1999/xlink" xlink:type="simple"><person-group><name name-style="western"><surname>Cekalovic-K</surname><given-names>TN</given-names></name></person-group> (<year>1968</year>) <article-title>Conocimiento actual de los <tp:taxon-name><tp:taxon-name-part taxon-name-part-type="order">opiliones</tp:taxon-name-part></tp:taxon-name> chilenos.</article-title><source>Noticiario Mensual</source><volume>12</volume>(<issue>138</issue>): <fpage>5</fpage>–<lpage>11</lpage>.</mixed-citation></ref><ref id="B41"><mixed-citation xmlns:xlink="http://www.w3.org/1999/xlink" xlink:type="simple"><person-group><name name-style="western"><surname>Kury</surname><given-names>AB</given-names></name><name name-style="western"><surname>Mendes</surname><given-names>AC</given-names></name><name name-style="western"><surname>Cardoso</surname><given-names>L</given-names></name><name name-style="western"><surname>Kury</surname><given-names>MS</given-names></name><name name-style="western"><surname>Granado Ade</surname><given-names>A</given-names></name><name name-style="western"><surname>Giribet</surname><given-names>G</given-names></name></person-group> (<year>2020b</year>) World Catalogue of <tp:taxon-name><tp:taxon-name-part taxon-name-part-type="order">Opiliones</tp:taxon-name-part></tp:taxon-name>. WCO-Lite version 1.2.1. <ext-link xlink:type="simple" ext-link-type="uri" xlink:href="https://wcolite.com/">https://wcolite.com/</ext-link></mixed-citation></ref><ref id="B1"><mixed-citation xmlns:xlink="http://www.w3.org/1999/xlink" xlink:type="simple"><person-group><name name-style="western"><surname>Acosta</surname><given-names>LE</given-names></name></person-group> (<year>1996</year>) Die Typus-Exemplare der von Carl-Friedrich Roewer beschrieben en <tp:taxon-name><tp:taxon-name-part taxon-name-part-type="subfamily">Pachylinae</tp:taxon-name-part></tp:taxon-name> (<tp:taxon-name><tp:taxon-name-part taxon-name-part-type="class">Arachnida</tp:taxon-name-part></tp:taxon-name>: <tp:taxon-name><tp:taxon-name-part taxon-name-part-type="order">Opiliones</tp:taxon-name-part></tp:taxon-name>: <tp:taxon-name><tp:taxon-name-part taxon-name-part-type="family">Gonyleptidae</tp:taxon-name-part></tp:taxon-name>). Senckenbergiana biologica 76(1/2): 209–225.</mixed-citation></ref></ref-list></tp:taxon-treatment>
