# Supplementary material for: Revision of the southern Andean genus Sadocus Sørensen, 1886 (Opiliones, Gonyleptidae, Pachylinae)
Source: Zookeys. 2021 Mar 22;1025:91–137. doi: 10.3897/zookeys.1025.57806 (PMC8007552; doi:10.3897/zookeys.1025.57806)
Supplement: XML Treatment for Sadocus polyacanthus [file zookeys.1025.57806-treatment6.xml]

<!DOCTYPE tp:taxon-treatment
  PUBLIC "-//TaxonX//DTD Taxonomic Treatment Publishing DTD v0 20100105//EN" "tax-treatment-NSO.dtd">
<tp:taxon-treatment xmlns:tp="http://www.plazi.org/taxpub"><tp:treatment-meta><kwd-group><label>Taxon classification</label><kwd><named-content xmlns:xlink="http://www.w3.org/1999/xlink" content-type="kingdom">Animalia</named-content></kwd><kwd><named-content xmlns:xlink="http://www.w3.org/1999/xlink" content-type="order">Opiliones</named-content></kwd><kwd><named-content xmlns:xlink="http://www.w3.org/1999/xlink" content-type="family">Gonyleptidae</named-content></kwd></kwd-group><mixed-citation publication-type="journal"><person-group><name><surname>Pessoa-Silva</surname><given-names>Marília</given-names></name><name><surname>Hara</surname><given-names>Marcos Ryotaro</given-names></name><name><surname>Pinto-da-Rocha</surname><given-names>Ricardo</given-names></name></person-group><article-title>Revision of the southern Andean genus <italic><tp:taxon-name><tp:taxon-name-part taxon-name-part-type="genus" reg="Sadocus">Sadocus</tp:taxon-name-part></tp:taxon-name></italic> Sørensen, 1886 (<tp:taxon-name><tp:taxon-name-part taxon-name-part-type="order">Opiliones</tp:taxon-name-part></tp:taxon-name>, <tp:taxon-name><tp:taxon-name-part taxon-name-part-type="family">Gonyleptidae</tp:taxon-name-part></tp:taxon-name>, <tp:taxon-name><tp:taxon-name-part taxon-name-part-type="subfamily">Pachylinae</tp:taxon-name-part></tp:taxon-name>)</article-title><source>Zookeys</source><day>22</day><month>3</month><year>2021</year><volume>1025</volume><fpage>91</fpage><lpage>137</lpage><pub-id pub-id-type="doi">10.3897/zookeys.1025.57806</pub-id></mixed-citation></tp:treatment-meta><tp:nomenclature><tp:taxon-name><object-id xmlns:xlink="http://www.w3.org/1999/xlink" content-type="arpha" xlink:type="simple">AFF958CD-24CC-506E-A99B-418533DD4398</object-id>
              <tp:taxon-name-part taxon-name-part-type="genus" reg="Sadocus">Sadocus</tp:taxon-name-part>
              <tp:taxon-name-part taxon-name-part-type="species" reg="polyacanthus">polyacanthus</tp:taxon-name-part>
            </tp:taxon-name><tp:taxon-authority>(Gervais, 1847)</tp:taxon-authority><xref ref-type="fig" rid="F2">Figures 2</xref><xref ref-type="fig" rid="F7">, 7A–E</xref><xref ref-type="fig" rid="F8">, 8I, J</xref><xref ref-type="fig" rid="F10">, 10C–F</xref><xref ref-type="fig" rid="F11">, 11E, F</xref><xref ref-type="fig" rid="F12">, 12J–L</xref><tp:nomenclature-citation-list><tp:nomenclature-citation><tp:taxon-name>
                  <tp:taxon-name-part taxon-name-part-type="genus" reg="Gonyleptes">Gonyleptes</tp:taxon-name-part> <tp:taxon-name-part taxon-name-part-type="species" reg="polyacanthus">polyacanthus</tp:taxon-name-part></tp:taxon-name><comment>Gervais, 1847: 576 [<abbrev xmlns:xlink="http://www.w3.org/1999/xlink" xlink:title="description" id="ABBRID0E5YEK" xlink:type="simple">desc</abbrev>]; 1849: 24, pl. 1, figs 7–7c [<abbrev xmlns:xlink="http://www.w3.org/1999/xlink" xlink:title="redescription" id="ABBRID0ECZEK" xlink:type="simple">rdesc</abbrev>]; <xref ref-type="bibr" rid="B9">Butler 1873</xref>: 114 [<abbrev xmlns:xlink="http://www.w3.org/1999/xlink" xlink:title="catalogue" id="ABBRID0EKZEK" xlink:type="simple">cat</abbrev>]. (Syntypes <named-content xmlns:xlink="http://www.w3.org/1999/xlink" content-type="dwc:institutional_code" xlink:type="simple">MNHN</named-content>, 1 <abbrev xmlns:xlink="http://www.w3.org/1999/xlink" xlink:title="male" id="ABBRID0EWZEK" xlink:type="simple">ma</abbrev>, 1 <abbrev xmlns:xlink="http://www.w3.org/1999/xlink" xlink:title="female" id="ABBRID0E1ZEK" xlink:type="simple">fe</abbrev> examined by detailed photographs). Transferred to <tp:taxon-name><tp:taxon-name-part taxon-name-part-type="genus" reg="Sadocus">Sadocus</tp:taxon-name-part></tp:taxon-name> by <xref ref-type="bibr" rid="B99">Sørensen 1902</xref>.</comment></tp:nomenclature-citation><tp:nomenclature-citation><tp:taxon-name>
                  <tp:taxon-name-part taxon-name-part-type="genus" reg="Sadocus">Sadocus</tp:taxon-name-part> <tp:taxon-name-part taxon-name-part-type="species" reg="polyacanthus">polyacanthus</tp:taxon-name-part></tp:taxon-name><comment>: Sørensen, 1902: 14 [<abbrev xmlns:xlink="http://www.w3.org/1999/xlink" xlink:title="systematic discussion" id="ABBRID0EV1EK" xlink:type="simple">syst</abbrev>; <abbrev xmlns:xlink="http://www.w3.org/1999/xlink" xlink:title="redescription" id="ABBRID0EZ1EK" xlink:type="simple">rdesc</abbrev>]; <xref ref-type="bibr" rid="B77">Roewer 1913</xref>: 245–246, fig 101 [key, <abbrev xmlns:xlink="http://www.w3.org/1999/xlink" xlink:title="redescription" id="ABBRID0EB2EK" xlink:type="simple">rdesc</abbrev>]; 1923: 493, fig 619 [<abbrev xmlns:xlink="http://www.w3.org/1999/xlink" xlink:title="redescription" id="ABBRID0EF2EK" xlink:type="simple">rdesc</abbrev>]; 1930: 381 [<abbrev xmlns:xlink="http://www.w3.org/1999/xlink" xlink:title="citation" id="ABBRID0EJ2EK" xlink:type="simple">cit</abbrev>]; <xref ref-type="bibr" rid="B11">Canals 1934</xref>: 6 [<abbrev xmlns:xlink="http://www.w3.org/1999/xlink" xlink:title="citation" id="ABBRID0ER2EK" xlink:type="simple">cit</abbrev>]; 1936: 70 [<abbrev xmlns:xlink="http://www.w3.org/1999/xlink" xlink:title="catalogue" id="ABBRID0EV2EK" xlink:type="simple">cat</abbrev>]; <xref ref-type="bibr" rid="B82">Roewer 1938</xref>: 02, 06 [<abbrev xmlns:xlink="http://www.w3.org/1999/xlink" xlink:title="catalogue" id="ABBRID0E42EK" xlink:type="simple">cat</abbrev>]; <xref ref-type="bibr" rid="B54">Mello-Leitão 1939</xref>: 625 [<abbrev xmlns:xlink="http://www.w3.org/1999/xlink" xlink:title="citation" id="ABBRID0EF3EK" xlink:type="simple">cit</abbrev>]; <xref ref-type="bibr" rid="B93">Soares and Soares 1949</xref>: 212 [<abbrev xmlns:xlink="http://www.w3.org/1999/xlink" xlink:title="catalogue" id="ABBRID0EN3EK" xlink:type="simple">cat</abbrev>]; <xref ref-type="bibr" rid="B74">Ringuelet 1955b</xref>: 113 [<abbrev xmlns:xlink="http://www.w3.org/1999/xlink" xlink:title="citation" id="ABBRID0EV3EK" xlink:type="simple">cit</abbrev>]; 1957: 13, 19 [<abbrev xmlns:xlink="http://www.w3.org/1999/xlink" xlink:title="citation" id="ABBRID0EZ3EK" xlink:type="simple">cit</abbrev>]; 1959: 409, figs XVIII-1, 2 [<abbrev xmlns:xlink="http://www.w3.org/1999/xlink" xlink:title="redescription" id="ABBRID0E43EK" xlink:type="simple">rdesc</abbrev>]; <xref ref-type="bibr" rid="B15">Cekalovic 1968</xref>: 7 [<abbrev xmlns:xlink="http://www.w3.org/1999/xlink" xlink:title="catalogue" id="ABBRID0EF4EK" xlink:type="simple">cat</abbrev>]; 1976: 24 [<abbrev xmlns:xlink="http://www.w3.org/1999/xlink" xlink:title="catalogue" id="ABBRID0EJ4EK" xlink:type="simple">cat</abbrev>]; 1985: 15 [<abbrev xmlns:xlink="http://www.w3.org/1999/xlink" xlink:title="catalogue" id="ABBRID0EN4EK" xlink:type="simple">cat</abbrev>]; <xref ref-type="bibr" rid="B5">Acosta and Maury 1998</xref>: 569 [<abbrev xmlns:xlink="http://www.w3.org/1999/xlink" xlink:title="citation" id="ABBRID0EV4EK" xlink:type="simple">cit</abbrev>]; <xref ref-type="bibr" rid="B43">Kury 2003</xref>: 191 [<abbrev xmlns:xlink="http://www.w3.org/1999/xlink" xlink:title="catalogue" id="ABBRID0E44EK" xlink:type="simple">cat</abbrev>]; <xref ref-type="bibr" rid="B30">Hara et al. 2012</xref>: 38–39 [<abbrev xmlns:xlink="http://www.w3.org/1999/xlink" xlink:title="systematic discussion" id="ABBRID0EF5EK" xlink:type="simple">syst</abbrev>]; <xref ref-type="bibr" rid="B69">Pinto-da-Rocha et al. 2012</xref>: 61 [<abbrev xmlns:xlink="http://www.w3.org/1999/xlink" xlink:title="citation" id="ABBRID0EN5EK" xlink:type="simple">cit</abbrev>]; <xref ref-type="bibr" rid="B70">Pinto-da-Rocha et al. 2014</xref>: 18 [<abbrev xmlns:xlink="http://www.w3.org/1999/xlink" xlink:title="systematic discussion" id="ABBRID0EV5EK" xlink:type="simple">syst</abbrev>]; <xref ref-type="bibr" rid="B28">Hara 2016</xref>: 106–109 [<abbrev xmlns:xlink="http://www.w3.org/1999/xlink" xlink:title="systematic discussion" id="ABBRID0E45EK" xlink:type="simple">syst</abbrev>]; <xref ref-type="bibr" rid="B41">Kury et al. 2020b</xref> [<abbrev xmlns:xlink="http://www.w3.org/1999/xlink" xlink:title="catalogue" id="ABBRID0EF6EK" xlink:type="simple">cat</abbrev>].</comment></tp:nomenclature-citation><tp:nomenclature-citation><tp:taxon-name>
                  <tp:taxon-name-part taxon-name-part-type="genus" reg="Sadocus">Sadocus</tp:taxon-name-part> <tp:taxon-name-part taxon-name-part-type="species" reg="vitellinosulcatus">vitellinosulcatus</tp:taxon-name-part></tp:taxon-name><comment>Sørensen, 1886: 85, pl. 6, fig 7 [<abbrev xmlns:xlink="http://www.w3.org/1999/xlink" xlink:title="description" id="ABBRID0EW6EK" xlink:type="simple">desc</abbrev>]. (Type depository unknown, <abbrev xmlns:xlink="http://www.w3.org/1999/xlink" xlink:title="female" id="ABBRID0E16EK" xlink:type="simple">fe</abbrev>). Synonymy with <tp:taxon-name><tp:taxon-name-part taxon-name-part-type="genus" reg="Sadocus">S.</tp:taxon-name-part> <tp:taxon-name-part taxon-name-part-type="species" reg="polyacanthus">polyacanthus</tp:taxon-name-part></tp:taxon-name> established by <xref ref-type="bibr" rid="B99">Sørensen 1902</xref>.</comment></tp:nomenclature-citation><tp:nomenclature-citation><tp:taxon-name>
                  <tp:taxon-name-part taxon-name-part-type="genus" reg="Gonyleptes">Gonyleptes</tp:taxon-name-part> <tp:taxon-name-part taxon-name-part-type="species" reg="platei">platei</tp:taxon-name-part></tp:taxon-name><comment>Loman, 1899: 5, pl. 5, fig 3–3a [<abbrev xmlns:xlink="http://www.w3.org/1999/xlink" xlink:title="description" id="ABBRID0EZAFK" xlink:type="simple">desc</abbrev>]. (Holotype <named-content xmlns:xlink="http://www.w3.org/1999/xlink" content-type="dwc:institutional_code" xlink:type="simple">ZMB</named-content> 7843, 1 <abbrev xmlns:xlink="http://www.w3.org/1999/xlink" xlink:title="male" id="ABBRID0EFBFK" xlink:type="simple">ma</abbrev> examined). Synonymy with <tp:taxon-name><tp:taxon-name-part taxon-name-part-type="genus" reg="Sadocus">S.</tp:taxon-name-part> <tp:taxon-name-part taxon-name-part-type="species" reg="polyacanthus">polyacanthus</tp:taxon-name-part></tp:taxon-name> established by <xref ref-type="bibr" rid="B99">Sørensen 1902</xref>.</comment></tp:nomenclature-citation><tp:nomenclature-citation><tp:taxon-name>
                  <tp:taxon-name-part taxon-name-part-type="genus" reg="Araucanoleptes">Araucanoleptes</tp:taxon-name-part> <tp:taxon-name-part taxon-name-part-type="species" reg="exceptionalis">exceptionalis</tp:taxon-name-part></tp:taxon-name><comment>Mello-Leitão, 1946: 5, fig 5 [<abbrev xmlns:xlink="http://www.w3.org/1999/xlink" xlink:title="description" id="ABBRID0EECFK" xlink:type="simple">desc</abbrev>]; <xref ref-type="bibr" rid="B93">Soares and Soares 1949</xref>: 160 [<abbrev xmlns:xlink="http://www.w3.org/1999/xlink" xlink:title="catalogue" id="ABBRID0EMCFK" xlink:type="simple">cat</abbrev>] (Syntypes – <abbrev xmlns:xlink="http://www.w3.org/1999/xlink" content-type="institution" xlink:title="Museo Nacional de Historia Natural de Montevideo, Montevideo, Uruguay (M. Simó)" id="ABBRID0EQCFK" xlink:type="simple">URMU</abbrev> 703, 1 <abbrev xmlns:xlink="http://www.w3.org/1999/xlink" xlink:title="male" id="ABBRID0EVCFK" xlink:type="simple">ma</abbrev>, 3 <abbrev xmlns:xlink="http://www.w3.org/1999/xlink" xlink:title="female" id="ABBRID0EZCFK" xlink:type="simple">fe</abbrev> examined). Transferred to <tp:taxon-name><tp:taxon-name-part taxon-name-part-type="genus" reg="Sadocus">Sadocus</tp:taxon-name-part></tp:taxon-name> by <xref ref-type="bibr" rid="B43">Kury 2003</xref>. syn. nov.</comment></tp:nomenclature-citation><tp:nomenclature-citation><tp:taxon-name>
                  <tp:taxon-name-part taxon-name-part-type="genus" reg="Arauconoleptes">Arauconoleptes</tp:taxon-name-part> <tp:taxon-name-part taxon-name-part-type="species" reg="exceptionalis">exceptionalis</tp:taxon-name-part></tp:taxon-name><comment>[spelling mistake]: Cekalovic, 1968: 7 [<abbrev xmlns:xlink="http://www.w3.org/1999/xlink" xlink:title="catalogue" id="ABBRID0EUDFK" xlink:type="simple">cat</abbrev>]; 1985: 12 [<abbrev xmlns:xlink="http://www.w3.org/1999/xlink" xlink:title="catalogue" id="ABBRID0EYDFK" xlink:type="simple">cat</abbrev>].</comment></tp:nomenclature-citation><tp:nomenclature-citation><tp:taxon-name>
                  <tp:taxon-name-part taxon-name-part-type="genus" reg="Sadocus">Sadocus</tp:taxon-name-part> <tp:taxon-name-part taxon-name-part-type="species" reg="platei">platei</tp:taxon-name-part></tp:taxon-name><comment>: Moritz, 1971: 207 [<abbrev xmlns:xlink="http://www.w3.org/1999/xlink" xlink:title="catalogue" id="ABBRID0EJEFK" xlink:type="simple">cat</abbrev>].</comment></tp:nomenclature-citation><tp:nomenclature-citation><tp:taxon-name>
                  <tp:taxon-name-part taxon-name-part-type="genus" reg="Sadocus">Sadocus</tp:taxon-name-part> <tp:taxon-name-part taxon-name-part-type="species" reg="conspicillatus">conspicillatus</tp:taxon-name-part></tp:taxon-name><comment>Roewer, 1913: 251 – 253, pl. 1, fig 3 [<abbrev xmlns:xlink="http://www.w3.org/1999/xlink" xlink:title="description" id="ABBRID0E1EFK" xlink:type="simple">desc</abbrev>]; 1923: 495 [<abbrev xmlns:xlink="http://www.w3.org/1999/xlink" xlink:title="redescription" id="ABBRID0E5EFK" xlink:type="simple">rdesc</abbrev>]; <xref ref-type="bibr" rid="B12">Canals 1936</xref>: 70 [<abbrev xmlns:xlink="http://www.w3.org/1999/xlink" xlink:title="catalogue" id="ABBRID0EGFFK" xlink:type="simple">cat</abbrev>]; <xref ref-type="bibr" rid="B93">Soares and Soares 1949</xref>: 211 [<abbrev xmlns:xlink="http://www.w3.org/1999/xlink" xlink:title="catalogue" id="ABBRID0EOFFK" xlink:type="simple">cat</abbrev>]; <xref ref-type="bibr" rid="B15">Cekalovic 1968</xref>, 7 [<abbrev xmlns:xlink="http://www.w3.org/1999/xlink" xlink:title="catalogue" id="ABBRID0EWFFK" xlink:type="simple">cat</abbrev>]; 1985: 14 [<abbrev xmlns:xlink="http://www.w3.org/1999/xlink" xlink:title="catalogue" id="ABBRID0E1FFK" xlink:type="simple">cat</abbrev>]; <xref ref-type="bibr" rid="B69">Pinto-da-Rocha et al. 2012</xref>: 61 [<abbrev xmlns:xlink="http://www.w3.org/1999/xlink" xlink:title="citation" id="ABBRID0ECGFK" xlink:type="simple">cit</abbrev>]; <xref ref-type="bibr" rid="B41">Kury et al. 2020b</xref> [<abbrev xmlns:xlink="http://www.w3.org/1999/xlink" xlink:title="catalogue" id="ABBRID0EKGFK" xlink:type="simple">cat</abbrev>]. (Syntypes – <named-content xmlns:xlink="http://www.w3.org/1999/xlink" content-type="dwc:institutional_code" xlink:type="simple">SMF</named-content>, 1 <abbrev xmlns:xlink="http://www.w3.org/1999/xlink" xlink:title="male" id="ABBRID0EWGFK" xlink:type="simple">ma</abbrev> 1 <abbrev xmlns:xlink="http://www.w3.org/1999/xlink" xlink:title="female" id="ABBRID0E1GFK" xlink:type="simple">fe</abbrev> examined). syn. nov.</comment></tp:nomenclature-citation><tp:nomenclature-citation><tp:taxon-name>
                  <tp:taxon-name-part taxon-name-part-type="genus" reg="Sadocus">Sadocus</tp:taxon-name-part> <tp:taxon-name-part taxon-name-part-type="species" reg="guttatus">guttatus</tp:taxon-name-part></tp:taxon-name><comment>Sørensen, 1902: 15 [<abbrev xmlns:xlink="http://www.w3.org/1999/xlink" xlink:title="description" id="ABBRID0ELHFK" xlink:type="simple">desc</abbrev>]; <xref ref-type="bibr" rid="B77">Roewer 1913</xref>: 248 [<abbrev xmlns:xlink="http://www.w3.org/1999/xlink" xlink:title="redescription" id="ABBRID0ETHFK" xlink:type="simple">rdesc</abbrev>]; 1923: 494 [<abbrev xmlns:xlink="http://www.w3.org/1999/xlink" xlink:title="redescription" id="ABBRID0EXHFK" xlink:type="simple">rdesc</abbrev>]; <xref ref-type="bibr" rid="B12">Canals 1936</xref>: 70 [<abbrev xmlns:xlink="http://www.w3.org/1999/xlink" xlink:title="catalogue" id="ABBRID0E6HFK" xlink:type="simple">cat</abbrev>]; <xref ref-type="bibr" rid="B93">Soares and Soares 1949</xref>: 211 [<abbrev xmlns:xlink="http://www.w3.org/1999/xlink" xlink:title="catalogue" id="ABBRID0EHIFK" xlink:type="simple">cat</abbrev>]; <xref ref-type="bibr" rid="B84">Roewer 1961</xref>: 102 [<abbrev xmlns:xlink="http://www.w3.org/1999/xlink" xlink:title="citation" id="ABBRID0EPIFK" xlink:type="simple">cit</abbrev>]; <xref ref-type="bibr" rid="B15">Cekalovic 1968</xref>, 7 [<abbrev xmlns:xlink="http://www.w3.org/1999/xlink" xlink:title="catalogue" id="ABBRID0EXIFK" xlink:type="simple">cat</abbrev>]; 1985: 14 [<abbrev xmlns:xlink="http://www.w3.org/1999/xlink" xlink:title="catalogue" id="ABBRID0E2IFK" xlink:type="simple">cat</abbrev>]; <xref ref-type="bibr" rid="B43">Kury 2003</xref>: 191 [<abbrev xmlns:xlink="http://www.w3.org/1999/xlink" xlink:title="catalogue" id="ABBRID0EDJFK" xlink:type="simple">cat</abbrev>]; <xref ref-type="bibr" rid="B41">Kury et al. 2020b</xref> [<abbrev xmlns:xlink="http://www.w3.org/1999/xlink" xlink:title="catalogue" id="ABBRID0ELJFK" xlink:type="simple">cat</abbrev>] (Holotype – <named-content xmlns:xlink="http://www.w3.org/1999/xlink" content-type="dwc:institutional_code" xlink:type="simple">ZMUC</named-content>, <abbrev xmlns:xlink="http://www.w3.org/1999/xlink" xlink:title="male" id="ABBRID0EXJFK" xlink:type="simple">ma</abbrev> examined). syn. nov.</comment></tp:nomenclature-citation><tp:nomenclature-citation><tp:taxon-name>
                  <tp:taxon-name-part taxon-name-part-type="genus" reg="Sadocus">Sadocus</tp:taxon-name-part> <tp:taxon-name-part taxon-name-part-type="species" reg="exceptionalis">exceptionalis</tp:taxon-name-part></tp:taxon-name><comment>: Kury, 2003: 191 [<abbrev xmlns:xlink="http://www.w3.org/1999/xlink" xlink:title="catalogue" id="ABBRID0EIKFK" xlink:type="simple">cat</abbrev>]; <xref ref-type="bibr" rid="B41">Kury et al. 2020b</xref> [<abbrev xmlns:xlink="http://www.w3.org/1999/xlink" xlink:title="catalogue" id="ABBRID0EQKFK" xlink:type="simple">cat</abbrev>].</comment></tp:nomenclature-citation></tp:nomenclature-citation-list></tp:nomenclature><tp:treatment-sec sec-type="material" id="SECID0EUKFK"><title>Material examined.</title><p>Chile, Región Metropolitana de Santiago, <italic>Santiago</italic>, date or collector unknown, 4 <abbrev xmlns:xlink="http://www.w3.org/1999/xlink" xlink:title="male" id="ABBRID0E3KFK" xlink:type="simple">ma</abbrev>, 2 <abbrev xmlns:xlink="http://www.w3.org/1999/xlink" xlink:title="female" id="ABBRID0EALFK" xlink:type="simple">fe</abbrev> (<named-content xmlns:xlink="http://www.w3.org/1999/xlink" content-type="dwc:institutional_code" xlink:type="simple">SMF</named-content> 1384); Región de Valparaíso, 13.II.89, collector unknown, 1 <abbrev xmlns:xlink="http://www.w3.org/1999/xlink" xlink:title="male" id="ABBRID0EMLFK" xlink:type="simple">ma</abbrev> (<named-content xmlns:xlink="http://www.w3.org/1999/xlink" content-type="dwc:institutional_code" xlink:type="simple">ZMUC</named-content>– holotype of <italic><tp:taxon-name><tp:taxon-name-part taxon-name-part-type="genus" reg="Sadocus">S.</tp:taxon-name-part> <tp:taxon-name-part taxon-name-part-type="species" reg="guttatus">guttatus</tp:taxon-name-part></tp:taxon-name></italic>); Región de Biobío, <italic>Provincia de Arauco</italic>, Parque Nacional Nahuelbuta (<named-content xmlns:xlink="http://www.w3.org/1999/xlink" content-type="dwc:verbatimCoordinates" xlink:type="simple"><named-content content-type="geo-json" specific-use="{&#34;type&#34;:&#34;Point&#34;,&#34;coordinates&#34;:[-73.035050,-37.805567]}" id="NCID0EIMFK" xlink:type="simple">-37.805567, -73.03505</named-content></named-content>), 30.XI.2003, I. Avila, S. Ocares &amp; D. Silva <abbrev xmlns:xlink="http://www.w3.org/1999/xlink" xlink:title="collected" id="ABBRID0ENMFK" xlink:type="simple">coll</abbrev>. (<named-content xmlns:xlink="http://www.w3.org/1999/xlink" content-type="dwc:institutional_code" xlink:type="simple">CAS</named-content> 9055055); Same (<named-content xmlns:xlink="http://www.w3.org/1999/xlink" content-type="dwc:verbatimCoordinates" xlink:type="simple"><named-content content-type="geo-json" specific-use="{&#34;type&#34;:&#34;Point&#34;,&#34;coordinates&#34;:[-73.036333,-37.806433]}" id="NCID0E3MFK" xlink:type="simple">-37.806433, -73.036333</named-content></named-content>), date or collector unknown (<named-content xmlns:xlink="http://www.w3.org/1999/xlink" content-type="dwc:institutional_code" xlink:type="simple">CAS</named-content> 9055038); Same (<named-content xmlns:xlink="http://www.w3.org/1999/xlink" content-type="dwc:verbatimCoordinates" xlink:type="simple"><named-content content-type="geo-json" specific-use="{&#34;type&#34;:&#34;Point&#34;,&#34;coordinates&#34;:[-73.057500,-37.810556]}" id="NCID0EMNFK" xlink:type="simple">-37.810556, -73.0575</named-content></named-content>), 13.XII.2010, F. Marques, F. Cádiz &amp; F. Carbayo <abbrev xmlns:xlink="http://www.w3.org/1999/xlink" xlink:title="collected" id="ABBRID0ERNFK" xlink:type="simple">coll</abbrev>., 4 <abbrev xmlns:xlink="http://www.w3.org/1999/xlink" xlink:title="male" id="ABBRID0EVNFK" xlink:type="simple">ma</abbrev>, 4 <abbrev xmlns:xlink="http://www.w3.org/1999/xlink" xlink:title="female" id="ABBRID0EZNFK" xlink:type="simple">fe</abbrev> (<named-content xmlns:xlink="http://www.w3.org/1999/xlink" content-type="dwc:institutional_code" xlink:type="simple">MZSP</named-content> 36964); Same (<named-content xmlns:xlink="http://www.w3.org/1999/xlink" content-type="dwc:verbatimCoordinates" xlink:type="simple"><named-content content-type="geo-json" specific-use="{&#34;type&#34;:&#34;Point&#34;,&#34;coordinates&#34;:[-73.009722,-37.827500]}" id="NCID0EIOFK" xlink:type="simple">-37.8275, -73.009722</named-content></named-content>), 9.XII.2010, F. Marques, F. Cadiz &amp; F. Carbayo <abbrev xmlns:xlink="http://www.w3.org/1999/xlink" xlink:title="collected" id="ABBRID0ENOFK" xlink:type="simple">coll</abbrev>., 3 <abbrev xmlns:xlink="http://www.w3.org/1999/xlink" xlink:title="male" id="ABBRID0EROFK" xlink:type="simple">ma</abbrev> (<named-content xmlns:xlink="http://www.w3.org/1999/xlink" content-type="dwc:institutional_code" xlink:type="simple">MZSP</named-content> 36838); Same, <italic>Provincia Concepción</italic>, date or collector unknown, 2 <abbrev xmlns:xlink="http://www.w3.org/1999/xlink" xlink:title="male" id="ABBRID0E6OFK" xlink:type="simple">ma</abbrev> (<named-content xmlns:xlink="http://www.w3.org/1999/xlink" content-type="dwc:institutional_code" xlink:type="simple">SMF</named-content> 906; holotype of <italic><tp:taxon-name><tp:taxon-name-part taxon-name-part-type="genus" reg="Sadocus">S.</tp:taxon-name-part> <tp:taxon-name-part taxon-name-part-type="species" reg="conspicillatus">conspicillatus</tp:taxon-name-part></tp:taxon-name></italic>); Región de la Araucanía, <italic>Provincia de Vilarrica</italic>, Las Ochocientas (<named-content xmlns:xlink="http://www.w3.org/1999/xlink" content-type="dwc:verbatimCoordinates" xlink:type="simple"><named-content content-type="geo-json" specific-use="{&#34;type&#34;:&#34;Point&#34;,&#34;coordinates&#34;:[-71.987550,-39.166800]}" id="NCID0E2PFK" xlink:type="simple">-39.1668, -71.98755</named-content></named-content>), 14.XII.2003, E. Arias &amp; D. Silva et al. <abbrev xmlns:xlink="http://www.w3.org/1999/xlink" xlink:title="collected" id="ABBRID0EAQFK" xlink:type="simple">coll</abbrev>. (<named-content xmlns:xlink="http://www.w3.org/1999/xlink" content-type="dwc:institutional_code" xlink:type="simple">CAS</named-content> 9055047); Same, <italic>Provincia de Malleco</italic>, Lonquimay, 23–24.XII.1976, collector unknown, 1 <abbrev xmlns:xlink="http://www.w3.org/1999/xlink" xlink:title="male" id="ABBRID0EOQFK" xlink:type="simple">ma</abbrev>, 1 <abbrev xmlns:xlink="http://www.w3.org/1999/xlink" xlink:title="female" id="ABBRID0ESQFK" xlink:type="simple">fe</abbrev> (<named-content xmlns:xlink="http://www.w3.org/1999/xlink" content-type="dwc:institutional_code" xlink:type="simple">AMNH</named-content>); Same (Las Raices), collector unknown, 1 <abbrev xmlns:xlink="http://www.w3.org/1999/xlink" xlink:title="male" id="ABBRID0E5QFK" xlink:type="simple">ma</abbrev> (<named-content xmlns:xlink="http://www.w3.org/1999/xlink" content-type="dwc:institutional_code" xlink:type="simple">AMNH</named-content>); Same, Contulmo Natural Monument, 23.I.1985, N.I. Platnick &amp; O.F. Francke <abbrev xmlns:xlink="http://www.w3.org/1999/xlink" xlink:title="collected" id="ABBRID0EKRFK" xlink:type="simple">coll</abbrev>., 3 <abbrev xmlns:xlink="http://www.w3.org/1999/xlink" xlink:title="male" id="ABBRID0EORFK" xlink:type="simple">ma</abbrev>, 1 <abbrev xmlns:xlink="http://www.w3.org/1999/xlink" xlink:title="female" id="ABBRID0ESRFK" xlink:type="simple">fe</abbrev> (<named-content xmlns:xlink="http://www.w3.org/1999/xlink" content-type="dwc:institutional_code" xlink:type="simple">AMNH</named-content>); Same (<named-content xmlns:xlink="http://www.w3.org/1999/xlink" content-type="dwc:verbatimCoordinates" xlink:type="simple"><named-content content-type="geo-json" specific-use="{&#34;type&#34;:&#34;Point&#34;,&#34;coordinates&#34;:[-72.310620,-40.737150]}" id="NCID0EBSFK" xlink:type="simple">-40.73715, -72.31062</named-content></named-content>), 12.XI.2014, G. Giribet, G. Hormiga &amp; A. Pérez-González <abbrev xmlns:xlink="http://www.w3.org/1999/xlink" xlink:title="collected" id="ABBRID0EGSFK" xlink:type="simple">coll</abbrev>., 2 <abbrev xmlns:xlink="http://www.w3.org/1999/xlink" xlink:title="male" id="ABBRID0EKSFK" xlink:type="simple">ma</abbrev>, 3 <abbrev xmlns:xlink="http://www.w3.org/1999/xlink" xlink:title="female" id="ABBRID0EOSFK" xlink:type="simple">fe</abbrev> (<named-content xmlns:xlink="http://www.w3.org/1999/xlink" content-type="dwc:institutional_code" xlink:type="simple">MCZ</named-content> 138065); Same, Parque Nacional de Tolhuaca (<named-content xmlns:xlink="http://www.w3.org/1999/xlink" content-type="dwc:verbatimCoordinates" xlink:type="simple"><named-content content-type="geo-json" specific-use="{&#34;type&#34;:&#34;Point&#34;,&#34;coordinates&#34;:[-71.730833,-38.226111]}" id="NCID0E4SFK" xlink:type="simple">-38.226111, -71.730833</named-content></named-content>), 18.I.2008, R. Pinto-da-Rocha <abbrev xmlns:xlink="http://www.w3.org/1999/xlink" xlink:title="collected" id="ABBRID0ECTFK" xlink:type="simple">coll</abbrev>., 4 <abbrev xmlns:xlink="http://www.w3.org/1999/xlink" xlink:title="male" id="ABBRID0EGTFK" xlink:type="simple">ma</abbrev>, 3 <abbrev xmlns:xlink="http://www.w3.org/1999/xlink" xlink:title="female" id="ABBRID0EKTFK" xlink:type="simple">fe</abbrev>, 1 <abbrev xmlns:xlink="http://www.w3.org/1999/xlink" xlink:title="juvenile" id="ABBRID0EOTFK" xlink:type="simple">juv</abbrev> (<named-content xmlns:xlink="http://www.w3.org/1999/xlink" content-type="dwc:institutional_code" xlink:type="simple">MZSP</named-content> 29076); Same, 12.XII.2010, F. Marques, F. Cádiz &amp; F. Carbayo <abbrev xmlns:xlink="http://www.w3.org/1999/xlink" xlink:title="collected" id="ABBRID0E1TFK" xlink:type="simple">coll</abbrev>., 5 <abbrev xmlns:xlink="http://www.w3.org/1999/xlink" xlink:title="male" id="ABBRID0E5TFK" xlink:type="simple">ma</abbrev>, 2 <abbrev xmlns:xlink="http://www.w3.org/1999/xlink" xlink:title="female" id="ABBRID0ECUFK" xlink:type="simple">fe</abbrev> (<named-content xmlns:xlink="http://www.w3.org/1999/xlink" content-type="dwc:institutional_code" xlink:type="simple">MZSP</named-content> 36966); Curacatín, Salto del Indio no Rio Cautín (<named-content xmlns:xlink="http://www.w3.org/1999/xlink" content-type="dwc:verbatimCoordinates" xlink:type="simple"><named-content content-type="geo-json" specific-use="{&#34;type&#34;:&#34;Point&#34;,&#34;coordinates&#34;:[-71.741333,-38.461250]}" id="NCID0ERUFK" xlink:type="simple">-38.46125, -71.741333</named-content></named-content>), 28.XII.2016, A. Anker &amp; P.H. Martins <abbrev xmlns:xlink="http://www.w3.org/1999/xlink" xlink:title="collected" id="ABBRID0EWUFK" xlink:type="simple">coll</abbrev>., 1 <abbrev xmlns:xlink="http://www.w3.org/1999/xlink" xlink:title="male" id="ABBRID0E1UFK" xlink:type="simple">ma</abbrev>, 1 <abbrev xmlns:xlink="http://www.w3.org/1999/xlink" xlink:title="female" id="ABBRID0E5UFK" xlink:type="simple">fe</abbrev> (<named-content xmlns:xlink="http://www.w3.org/1999/xlink" content-type="dwc:institutional_code" xlink:type="simple">UFMG</named-content> 22632); Purén, Salto el Rayen (<named-content xmlns:xlink="http://www.w3.org/1999/xlink" content-type="dwc:verbatimCoordinates" xlink:type="simple"><named-content content-type="geo-json" specific-use="{&#34;type&#34;:&#34;Point&#34;,&#34;coordinates&#34;:[-73.162639,-38.013528]}" id="NCID0ENVFK" xlink:type="simple">-38.013528, -73.162639</named-content></named-content>), 04.I.2017, A. Anker &amp; P.H. Martins <abbrev xmlns:xlink="http://www.w3.org/1999/xlink" xlink:title="collected" id="ABBRID0ESVFK" xlink:type="simple">coll</abbrev>., 1 <abbrev xmlns:xlink="http://www.w3.org/1999/xlink" xlink:title="male" id="ABBRID0EWVFK" xlink:type="simple">ma</abbrev> (<named-content xmlns:xlink="http://www.w3.org/1999/xlink" content-type="dwc:institutional_code" xlink:type="simple">UFMG</named-content> 22637); Same, 1 <abbrev xmlns:xlink="http://www.w3.org/1999/xlink" xlink:title="female" id="ABBRID0ECWFK" xlink:type="simple">fe</abbrev> (<named-content xmlns:xlink="http://www.w3.org/1999/xlink" content-type="dwc:institutional_code" xlink:type="simple">UFMG</named-content> 22640); Same, 1 <abbrev xmlns:xlink="http://www.w3.org/1999/xlink" xlink:title="male" id="ABBRID0EOWFK" xlink:type="simple">ma</abbrev> (<named-content xmlns:xlink="http://www.w3.org/1999/xlink" content-type="dwc:institutional_code" xlink:type="simple">UFMG</named-content> 22641); Same, 1 <abbrev xmlns:xlink="http://www.w3.org/1999/xlink" xlink:title="male" id="ABBRID0E1WFK" xlink:type="simple">ma</abbrev> (<named-content xmlns:xlink="http://www.w3.org/1999/xlink" content-type="dwc:institutional_code" xlink:type="simple">UFMG</named-content> 22642); Same, <italic>Provincia de Cautin</italic>, Angol, Parque Nacional Nahuelbuta (<named-content xmlns:xlink="http://www.w3.org/1999/xlink" content-type="dwc:verbatimCoordinates" xlink:type="simple"><named-content content-type="geo-json" specific-use="{&#34;type&#34;:&#34;Point&#34;,&#34;coordinates&#34;:[-73.007278,-37.829000]}" id="NCID0ELXFK" xlink:type="simple">-37.829000, -73.007278</named-content></named-content>), 25–27.XII.2016, A. Anker &amp; P.H. Martins <abbrev xmlns:xlink="http://www.w3.org/1999/xlink" xlink:title="collected" id="ABBRID0EQXFK" xlink:type="simple">coll</abbrev>., 1 <abbrev xmlns:xlink="http://www.w3.org/1999/xlink" xlink:title="male" id="ABBRID0EUXFK" xlink:type="simple">ma</abbrev>, 1 <abbrev xmlns:xlink="http://www.w3.org/1999/xlink" xlink:title="female" id="ABBRID0EYXFK" xlink:type="simple">fe</abbrev> (<named-content xmlns:xlink="http://www.w3.org/1999/xlink" content-type="dwc:institutional_code" xlink:type="simple">UFMG</named-content> 22628); Same, 1 <abbrev xmlns:xlink="http://www.w3.org/1999/xlink" xlink:title="female" id="ABBRID0EEYFK" xlink:type="simple">fe</abbrev> (<named-content xmlns:xlink="http://www.w3.org/1999/xlink" content-type="dwc:institutional_code" xlink:type="simple">UFMG</named-content> 22629); Same, 1 <abbrev xmlns:xlink="http://www.w3.org/1999/xlink" xlink:title="male" id="ABBRID0EQYFK" xlink:type="simple">ma</abbrev> (<named-content xmlns:xlink="http://www.w3.org/1999/xlink" content-type="dwc:institutional_code" xlink:type="simple">UFMG</named-content> 22630); Same, 1 <abbrev xmlns:xlink="http://www.w3.org/1999/xlink" xlink:title="female" id="ABBRID0E3YFK" xlink:type="simple">fe</abbrev> (<named-content xmlns:xlink="http://www.w3.org/1999/xlink" content-type="dwc:institutional_code" xlink:type="simple">UFMG</named-content> 22631); Same, Fundo de las Selvas, 16–20.II.1981, L.E. Peña <abbrev xmlns:xlink="http://www.w3.org/1999/xlink" xlink:title="collected" id="ABBRID0EIZFK" xlink:type="simple">coll</abbrev>., 3 <abbrev xmlns:xlink="http://www.w3.org/1999/xlink" xlink:title="male" id="ABBRID0EMZFK" xlink:type="simple">ma</abbrev> (<named-content xmlns:xlink="http://www.w3.org/1999/xlink" content-type="dwc:institutional_code" xlink:type="simple">AMNH</named-content>); Same, Vulcão Villarrica, 15–29.XII.1982, A. Newton &amp; M. Thayer <abbrev xmlns:xlink="http://www.w3.org/1999/xlink" xlink:title="collected" id="ABBRID0EYZFK" xlink:type="simple">coll</abbrev>., 1 <abbrev xmlns:xlink="http://www.w3.org/1999/xlink" xlink:title="male" id="ABBRID0E3ZFK" xlink:type="simple">ma</abbrev> (<named-content xmlns:xlink="http://www.w3.org/1999/xlink" content-type="dwc:institutional_code" xlink:type="simple">AMNH</named-content>); Same, Villarrica (<named-content xmlns:xlink="http://www.w3.org/1999/xlink" content-type="dwc:verbatimCoordinates" xlink:type="simple"><named-content content-type="geo-json" specific-use="{&#34;type&#34;:&#34;Point&#34;,&#34;coordinates&#34;:[-72.121000,-39.030000]}" id="NCID0EL1FK" xlink:type="simple">-39.03 -72.121</named-content></named-content>), 16–31.XII, L. Peña <abbrev xmlns:xlink="http://www.w3.org/1999/xlink" xlink:title="collected" id="ABBRID0EQ1FK" xlink:type="simple">coll</abbrev>., 1 <abbrev xmlns:xlink="http://www.w3.org/1999/xlink" xlink:title="male" id="ABBRID0EU1FK" xlink:type="simple">ma</abbrev>, 1 <abbrev xmlns:xlink="http://www.w3.org/1999/xlink" xlink:title="female" id="ABBRID0EY1FK" xlink:type="simple">fe</abbrev> (<named-content xmlns:xlink="http://www.w3.org/1999/xlink" content-type="dwc:institutional_code" xlink:type="simple">MCZ</named-content> 38270); Same, 1–30.I.1965, 4 <abbrev xmlns:xlink="http://www.w3.org/1999/xlink" xlink:title="male" id="ABBRID0EE2FK" xlink:type="simple">ma</abbrev>, 3 <abbrev xmlns:xlink="http://www.w3.org/1999/xlink" xlink:title="female" id="ABBRID0EI2FK" xlink:type="simple">fe</abbrev> (<named-content xmlns:xlink="http://www.w3.org/1999/xlink" content-type="dwc:institutional_code" xlink:type="simple">MCZ</named-content> 38271); Same, 5 <abbrev xmlns:xlink="http://www.w3.org/1999/xlink" xlink:title="male" id="ABBRID0EU2FK" xlink:type="simple">ma</abbrev>, 4 <abbrev xmlns:xlink="http://www.w3.org/1999/xlink" xlink:title="female" id="ABBRID0EY2FK" xlink:type="simple">fe</abbrev> (<named-content xmlns:xlink="http://www.w3.org/1999/xlink" content-type="dwc:institutional_code" xlink:type="simple">MCZ</named-content> 38273); Same, 4 <abbrev xmlns:xlink="http://www.w3.org/1999/xlink" xlink:title="male" id="ABBRID0EE3FK" xlink:type="simple">ma</abbrev> (<named-content xmlns:xlink="http://www.w3.org/1999/xlink" content-type="dwc:institutional_code" xlink:type="simple">MCZ</named-content> 38272); Same, 2 <abbrev xmlns:xlink="http://www.w3.org/1999/xlink" xlink:title="male" id="ABBRID0EQ3FK" xlink:type="simple">ma</abbrev> (<named-content xmlns:xlink="http://www.w3.org/1999/xlink" content-type="dwc:institutional_code" xlink:type="simple">MCZ</named-content> 31240); Same, Lago Conguillio, Parque Nacional Conguillio (<named-content xmlns:xlink="http://www.w3.org/1999/xlink" content-type="dwc:verbatimCoordinates" xlink:type="simple"><named-content content-type="geo-json" specific-use="{&#34;type&#34;:&#34;Point&#34;,&#34;coordinates&#34;:[-71.610278,-38.647778]}" id="NCID0E63FK" xlink:type="simple">-38.647778, -71.610278</named-content></named-content>), 24–25.I.2010, R. Pinto-da-Rocha, F. Cádiz L. &amp; D. Cádiz L. <abbrev xmlns:xlink="http://www.w3.org/1999/xlink" xlink:title="collected" id="ABBRID0EE4FK" xlink:type="simple">coll</abbrev>., 8 <abbrev xmlns:xlink="http://www.w3.org/1999/xlink" xlink:title="male" id="ABBRID0EI4FK" xlink:type="simple">ma</abbrev>, 1 <abbrev xmlns:xlink="http://www.w3.org/1999/xlink" xlink:title="female" id="ABBRID0EM4FK" xlink:type="simple">fe</abbrev> (<named-content xmlns:xlink="http://www.w3.org/1999/xlink" content-type="dwc:institutional_code" xlink:type="simple">MZSP</named-content> 36799); Same, 2 <abbrev xmlns:xlink="http://www.w3.org/1999/xlink" xlink:title="male" id="ABBRID0EY4FK" xlink:type="simple">ma</abbrev>, 1 <abbrev xmlns:xlink="http://www.w3.org/1999/xlink" xlink:title="female" id="ABBRID0E34FK" xlink:type="simple">fe</abbrev> (<named-content xmlns:xlink="http://www.w3.org/1999/xlink" content-type="dwc:institutional_code" xlink:type="simple">MZSP</named-content> 36803); Same, Puesco, Parque Nacional Villarica (<named-content xmlns:xlink="http://www.w3.org/1999/xlink" content-type="dwc:verbatimCoordinates" xlink:type="simple"><named-content content-type="geo-json" specific-use="{&#34;type&#34;:&#34;Point&#34;,&#34;coordinates&#34;:[-71.513889,-39.565000]}" id="NCID0EL5FK" xlink:type="simple">-39.565000, -71.513889</named-content></named-content>), 22.I.2010, R. Pinto-da-Rocha, F. Cádiz L. &amp; D. Cádiz L. <abbrev xmlns:xlink="http://www.w3.org/1999/xlink" xlink:title="collected" id="ABBRID0EQ5FK" xlink:type="simple">coll</abbrev>., 9 <abbrev xmlns:xlink="http://www.w3.org/1999/xlink" xlink:title="male" id="ABBRID0EU5FK" xlink:type="simple">ma</abbrev>, 6 <abbrev xmlns:xlink="http://www.w3.org/1999/xlink" xlink:title="female" id="ABBRID0EY5FK" xlink:type="simple">fe</abbrev> (<named-content xmlns:xlink="http://www.w3.org/1999/xlink" content-type="dwc:institutional_code" xlink:type="simple">MZSP</named-content> 36802); Región de Los Lagos, <italic>Provincia de Osorno</italic>, Pucatrihue, 23.III.1963, Tha &amp; Lep <abbrev xmlns:xlink="http://www.w3.org/1999/xlink" xlink:title="collected" id="ABBRID0EG6FK" xlink:type="simple">coll</abbrev>., (<named-content xmlns:xlink="http://www.w3.org/1999/xlink" content-type="dwc:institutional_code" xlink:type="simple">AMNH</named-content>); Same, Parque Nacional Puyehue, 12–22.II.1979, L.E. Peña <abbrev xmlns:xlink="http://www.w3.org/1999/xlink" xlink:title="collected" id="ABBRID0ES6FK" xlink:type="simple">coll</abbrev>., 2 <abbrev xmlns:xlink="http://www.w3.org/1999/xlink" xlink:title="male" id="ABBRID0EW6FK" xlink:type="simple">ma</abbrev>, 4 <abbrev xmlns:xlink="http://www.w3.org/1999/xlink" xlink:title="female" id="ABBRID0E16FK" xlink:type="simple">fe</abbrev> (<named-content xmlns:xlink="http://www.w3.org/1999/xlink" content-type="dwc:institutional_code" xlink:type="simple">AMNH</named-content>); Same, 5–12.II.1978, collector unknown, 1 <abbrev xmlns:xlink="http://www.w3.org/1999/xlink" xlink:title="male" id="ABBRID0EGAGK" xlink:type="simple">ma</abbrev> (<named-content xmlns:xlink="http://www.w3.org/1999/xlink" content-type="dwc:institutional_code" xlink:type="simple">AMNH</named-content>); Same (<named-content xmlns:xlink="http://www.w3.org/1999/xlink" content-type="dwc:verbatimCoordinates" xlink:type="simple"><named-content content-type="geo-json" specific-use="{&#34;type&#34;:&#34;Point&#34;,&#34;coordinates&#34;:[-72.171944,-40.666389]}" id="NCID0EVAGK" xlink:type="simple">-40.666389, -72.171944</named-content></named-content>), 15.I.2003, S.E. Lew &amp; K.W. Will <abbrev xmlns:xlink="http://www.w3.org/1999/xlink" xlink:title="collected" id="ABBRID0E1AGK" xlink:type="simple">coll</abbrev>., 1 <abbrev xmlns:xlink="http://www.w3.org/1999/xlink" xlink:title="male" id="ABBRID0E5AGK" xlink:type="simple">ma</abbrev>, 1 <abbrev xmlns:xlink="http://www.w3.org/1999/xlink" xlink:title="female" id="ABBRID0ECBGK" xlink:type="simple">fe</abbrev> (<named-content xmlns:xlink="http://www.w3.org/1999/xlink" content-type="dwc:institutional_code" xlink:type="simple">CAS</named-content> 9017709); Same, 31.I.1985, N.I. Platinick &amp; O.F. Francke <abbrev xmlns:xlink="http://www.w3.org/1999/xlink" xlink:title="collected" id="ABBRID0EOBGK" xlink:type="simple">coll</abbrev>., 2 <abbrev xmlns:xlink="http://www.w3.org/1999/xlink" xlink:title="male" id="ABBRID0ESBGK" xlink:type="simple">ma</abbrev>, 1 <abbrev xmlns:xlink="http://www.w3.org/1999/xlink" xlink:title="female" id="ABBRID0EWBGK" xlink:type="simple">fe</abbrev>, 1 <abbrev xmlns:xlink="http://www.w3.org/1999/xlink" xlink:title="juvenile" id="ABBRID0E1BGK" xlink:type="simple">juv</abbrev> (<named-content xmlns:xlink="http://www.w3.org/1999/xlink" content-type="dwc:institutional_code" xlink:type="simple">AMNH</named-content>); Same, Puyehue, 5–12.II.1978, collector unknown, 1 <abbrev xmlns:xlink="http://www.w3.org/1999/xlink" xlink:title="male" id="ABBRID0EGCGK" xlink:type="simple">ma</abbrev> (<named-content xmlns:xlink="http://www.w3.org/1999/xlink" content-type="dwc:institutional_code" xlink:type="simple">AMNH</named-content>); Same (<named-content xmlns:xlink="http://www.w3.org/1999/xlink" content-type="dwc:verbatimCoordinates" xlink:type="simple"><named-content content-type="geo-json" specific-use="{&#34;type&#34;:&#34;Point&#34;,&#34;coordinates&#34;:[-72.310620,-40.737150]}" id="NCID0EVCGK" xlink:type="simple">-40.73715 -72.31062</named-content></named-content>), 16.XI.2014, G. Giribet, G. Hormiga &amp; A. Pérez-González <abbrev xmlns:xlink="http://www.w3.org/1999/xlink" xlink:title="collected" id="ABBRID0E1CGK" xlink:type="simple">coll</abbrev>., 2 <abbrev xmlns:xlink="http://www.w3.org/1999/xlink" xlink:title="male" id="ABBRID0E5CGK" xlink:type="simple">ma</abbrev>, 2 <abbrev xmlns:xlink="http://www.w3.org/1999/xlink" xlink:title="female" id="ABBRID0ECDGK" xlink:type="simple">fe</abbrev> (<named-content xmlns:xlink="http://www.w3.org/1999/xlink" content-type="dwc:institutional_code" xlink:type="simple">MCZ</named-content> 138128); Same, Puyehue, Parque Nacional Puyehue (<named-content xmlns:xlink="http://www.w3.org/1999/xlink" content-type="dwc:verbatimCoordinates" xlink:type="simple"><named-content content-type="geo-json" specific-use="{&#34;type&#34;:&#34;Point&#34;,&#34;coordinates&#34;:[-72.175694,-40.665583]}" id="NCID0ERDGK" xlink:type="simple">-40.665583, -72.175694</named-content></named-content>), 30–31.XII.2016, A. Anker &amp; P.H. Martins <abbrev xmlns:xlink="http://www.w3.org/1999/xlink" xlink:title="collected" id="ABBRID0EWDGK" xlink:type="simple">coll</abbrev>., 1 <abbrev xmlns:xlink="http://www.w3.org/1999/xlink" xlink:title="male" id="ABBRID0E1DGK" xlink:type="simple">ma</abbrev> (<named-content xmlns:xlink="http://www.w3.org/1999/xlink" content-type="dwc:institutional_code" xlink:type="simple">UFMG</named-content> 22633); Same, La Picada, 15–20.I.1980, L.E. Peña <abbrev xmlns:xlink="http://www.w3.org/1999/xlink" xlink:title="collected" id="ABBRID0EGEGK" xlink:type="simple">coll</abbrev>., 1 <abbrev xmlns:xlink="http://www.w3.org/1999/xlink" xlink:title="male" id="ABBRID0EKEGK" xlink:type="simple">ma</abbrev> (<named-content xmlns:xlink="http://www.w3.org/1999/xlink" content-type="dwc:institutional_code" xlink:type="simple">AMNH</named-content>); Same, Entre Lagos, 14–17.II.1978, collector unknown, 1 <abbrev xmlns:xlink="http://www.w3.org/1999/xlink" xlink:title="male" id="ABBRID0EWEGK" xlink:type="simple">ma</abbrev> (<named-content xmlns:xlink="http://www.w3.org/1999/xlink" content-type="dwc:institutional_code" xlink:type="simple">AMNH</named-content>); Same, 14–17.II.1978, collector unknown, 1 <abbrev xmlns:xlink="http://www.w3.org/1999/xlink" xlink:title="male" id="ABBRID0ECFGK" xlink:type="simple">ma</abbrev> (<named-content xmlns:xlink="http://www.w3.org/1999/xlink" content-type="dwc:institutional_code" xlink:type="simple">AMNH</named-content>); Same, <italic>Provincia de Chiloé</italic>, Ilha Chiloé, Chepu, 2.II.1985, N.I. Platnick &amp; O.F. Francke <abbrev xmlns:xlink="http://www.w3.org/1999/xlink" xlink:title="collected" id="ABBRID0EQFGK" xlink:type="simple">coll</abbrev>., 1 <abbrev xmlns:xlink="http://www.w3.org/1999/xlink" xlink:title="male" id="ABBRID0EUFGK" xlink:type="simple">ma</abbrev> (<named-content xmlns:xlink="http://www.w3.org/1999/xlink" content-type="dwc:institutional_code" xlink:type="simple">AMNH</named-content>); Same, 20.II.2000, T. Cekalovic <abbrev xmlns:xlink="http://www.w3.org/1999/xlink" xlink:title="collected" id="ABBRID0EAGGK" xlink:type="simple">coll</abbrev>., 2 <abbrev xmlns:xlink="http://www.w3.org/1999/xlink" xlink:title="male" id="ABBRID0EEGGK" xlink:type="simple">ma</abbrev> (<named-content xmlns:xlink="http://www.w3.org/1999/xlink" content-type="dwc:institutional_code" xlink:type="simple">AMNH</named-content>); Same, Chepu, 14.II.2002, T. Cekalovic <abbrev xmlns:xlink="http://www.w3.org/1999/xlink" xlink:title="collected" id="ABBRID0EQGGK" xlink:type="simple">coll</abbrev>., 1 <abbrev xmlns:xlink="http://www.w3.org/1999/xlink" xlink:title="male" id="ABBRID0EUGGK" xlink:type="simple">ma</abbrev> (<named-content xmlns:xlink="http://www.w3.org/1999/xlink" content-type="dwc:institutional_code" xlink:type="simple">AMNH</named-content>); Same, Parque Nacional Chiloé (<named-content xmlns:xlink="http://www.w3.org/1999/xlink" content-type="dwc:verbatimCoordinates" xlink:type="simple"><named-content content-type="geo-json" specific-use="{&#34;type&#34;:&#34;Point&#34;,&#34;coordinates&#34;:[-74.077350,-42.574417]}" id="NCID0EDHGK" xlink:type="simple">-42.574417, -74.077350</named-content></named-content>), 3.XII.2009, H. Wood, L. Almeida &amp; C. Griswold <abbrev xmlns:xlink="http://www.w3.org/1999/xlink" xlink:title="collected" id="ABBRID0EIHGK" xlink:type="simple">coll</abbrev>., 1 <abbrev xmlns:xlink="http://www.w3.org/1999/xlink" xlink:title="male" id="ABBRID0EMHGK" xlink:type="simple">ma</abbrev> (<named-content xmlns:xlink="http://www.w3.org/1999/xlink" content-type="dwc:institutional_code" xlink:type="simple">CAS</named-content> 9036299); Same, Termas de Puyehue (<named-content xmlns:xlink="http://www.w3.org/1999/xlink" content-type="dwc:verbatimCoordinates" xlink:type="simple"><named-content content-type="geo-json" specific-use="{&#34;type&#34;:&#34;Point&#34;,&#34;coordinates&#34;:[-72.300000,-40.700000]}" id="NCID0E2HGK" xlink:type="simple">-40.7 -72.3</named-content></named-content>; 250 masl), 12.III.1965, H. Levi <abbrev xmlns:xlink="http://www.w3.org/1999/xlink" xlink:title="collected" id="ABBRID0EAIGK" xlink:type="simple">coll</abbrev>., 4 <abbrev xmlns:xlink="http://www.w3.org/1999/xlink" xlink:title="male" id="ABBRID0EEIGK" xlink:type="simple">ma</abbrev> (<named-content xmlns:xlink="http://www.w3.org/1999/xlink" content-type="dwc:institutional_code" xlink:type="simple">MCZ</named-content> 38289); Pucatrihue (<named-content xmlns:xlink="http://www.w3.org/1999/xlink" content-type="dwc:verbatimCoordinates" xlink:type="simple"><named-content content-type="geo-json" specific-use="{&#34;type&#34;:&#34;Point&#34;,&#34;coordinates&#34;:[-73.717780,-40.543890]}" id="NCID0ETIGK" xlink:type="simple">-40.54389 -73.71778</named-content></named-content>; near the coast of Osorno), 3–21.III.1967, H. Levi <abbrev xmlns:xlink="http://www.w3.org/1999/xlink" xlink:title="collected" id="ABBRID0EYIGK" xlink:type="simple">coll</abbrev>., 6 <abbrev xmlns:xlink="http://www.w3.org/1999/xlink" xlink:title="male" id="ABBRID0E3IGK" xlink:type="simple">ma</abbrev>, 2 <abbrev xmlns:xlink="http://www.w3.org/1999/xlink" xlink:title="female" id="ABBRID0EAJGK" xlink:type="simple">fe</abbrev> (<named-content xmlns:xlink="http://www.w3.org/1999/xlink" content-type="dwc:institutional_code" xlink:type="simple">MCZ</named-content> 38288); Same, XII.1967, L. Peña <abbrev xmlns:xlink="http://www.w3.org/1999/xlink" xlink:title="collected" id="ABBRID0EMJGK" xlink:type="simple">coll</abbrev>., 3 <abbrev xmlns:xlink="http://www.w3.org/1999/xlink" xlink:title="male" id="ABBRID0EQJGK" xlink:type="simple">ma</abbrev>, 13 <abbrev xmlns:xlink="http://www.w3.org/1999/xlink" xlink:title="female" id="ABBRID0EUJGK" xlink:type="simple">fe</abbrev> (<named-content xmlns:xlink="http://www.w3.org/1999/xlink" content-type="dwc:institutional_code" xlink:type="simple">MCZ</named-content> 34212); Same, 2 <abbrev xmlns:xlink="http://www.w3.org/1999/xlink" xlink:title="male" id="ABBRID0EAKGK" xlink:type="simple">ma</abbrev> (<named-content xmlns:xlink="http://www.w3.org/1999/xlink" content-type="dwc:institutional_code" xlink:type="simple">MCZ</named-content> 38280); Same, 1 <abbrev xmlns:xlink="http://www.w3.org/1999/xlink" xlink:title="male" id="ABBRID0EMKGK" xlink:type="simple">ma</abbrev>, 2 juvs (<named-content xmlns:xlink="http://www.w3.org/1999/xlink" content-type="dwc:institutional_code" xlink:type="simple">MCZ</named-content> 38268); Same, 1 <abbrev xmlns:xlink="http://www.w3.org/1999/xlink" xlink:title="male" id="ABBRID0EYKGK" xlink:type="simple">ma</abbrev>, 3 <abbrev xmlns:xlink="http://www.w3.org/1999/xlink" xlink:title="female" id="ABBRID0E3KGK" xlink:type="simple">fe</abbrev> (<named-content xmlns:xlink="http://www.w3.org/1999/xlink" content-type="dwc:institutional_code" xlink:type="simple">MCZ</named-content> 38282); Same, 1 <abbrev xmlns:xlink="http://www.w3.org/1999/xlink" xlink:title="male" id="ABBRID0EILGK" xlink:type="simple">ma</abbrev>, 2 <abbrev xmlns:xlink="http://www.w3.org/1999/xlink" xlink:title="female" id="ABBRID0EMLGK" xlink:type="simple">fe</abbrev> (<named-content xmlns:xlink="http://www.w3.org/1999/xlink" content-type="dwc:institutional_code" xlink:type="simple">MCZ</named-content> 38284); Same, 2 <abbrev xmlns:xlink="http://www.w3.org/1999/xlink" xlink:title="male" id="ABBRID0EYLGK" xlink:type="simple">ma</abbrev> (<named-content xmlns:xlink="http://www.w3.org/1999/xlink" content-type="dwc:institutional_code" xlink:type="simple">MCZ</named-content> 31244); Same, 1 <abbrev xmlns:xlink="http://www.w3.org/1999/xlink" xlink:title="male" id="ABBRID0EEMGK" xlink:type="simple">ma</abbrev> (<named-content xmlns:xlink="http://www.w3.org/1999/xlink" content-type="dwc:institutional_code" xlink:type="simple">MCZ</named-content> 31242); Same, 2 <abbrev xmlns:xlink="http://www.w3.org/1999/xlink" xlink:title="male" id="ABBRID0EQMGK" xlink:type="simple">ma</abbrev> (<named-content xmlns:xlink="http://www.w3.org/1999/xlink" content-type="dwc:institutional_code" xlink:type="simple">MCZ</named-content> 31245); Same, Parque Nacional Puyehue (<named-content xmlns:xlink="http://www.w3.org/1999/xlink" content-type="dwc:verbatimCoordinates" xlink:type="simple"><named-content content-type="geo-json" specific-use="{&#34;type&#34;:&#34;Point&#34;,&#34;coordinates&#34;:[-72.174167,-40.659722]}" id="NCID0E6MGK" xlink:type="simple">-40.659722, -72.174167</named-content></named-content>), 21.I.2010, R. Pinto-da-Rocha, F. Cádiz L. &amp; D. Cádiz L. <abbrev xmlns:xlink="http://www.w3.org/1999/xlink" xlink:title="collected" id="ABBRID0EENGK" xlink:type="simple">coll</abbrev>., 6 <abbrev xmlns:xlink="http://www.w3.org/1999/xlink" xlink:title="male" id="ABBRID0EINGK" xlink:type="simple">ma</abbrev>, 8 <abbrev xmlns:xlink="http://www.w3.org/1999/xlink" xlink:title="female" id="ABBRID0EMNGK" xlink:type="simple">fe</abbrev>, 3 <abbrev xmlns:xlink="http://www.w3.org/1999/xlink" xlink:title="juvenile" id="ABBRID0EQNGK" xlink:type="simple">juv</abbrev> (<named-content xmlns:xlink="http://www.w3.org/1999/xlink" content-type="dwc:institutional_code" xlink:type="simple">MZSP</named-content> 36800); Same (<named-content xmlns:xlink="http://www.w3.org/1999/xlink" content-type="dwc:verbatimCoordinates" xlink:type="simple"><named-content content-type="geo-json" specific-use="{&#34;type&#34;:&#34;Point&#34;,&#34;coordinates&#34;:[-72.174167,-40.659722]}" id="NCID0E6NGK" xlink:type="simple">-40.659722, -72.174167</named-content></named-content>), 20.I.2010, R. Pinto-da-Rocha, F. Cádiz L. &amp; D. Cádiz L. <abbrev xmlns:xlink="http://www.w3.org/1999/xlink" xlink:title="collected" id="ABBRID0EEOGK" xlink:type="simple">coll</abbrev>., 1 <abbrev xmlns:xlink="http://www.w3.org/1999/xlink" xlink:title="male" id="ABBRID0EIOGK" xlink:type="simple">ma</abbrev>, 1 <abbrev xmlns:xlink="http://www.w3.org/1999/xlink" xlink:title="female" id="ABBRID0EMOGK" xlink:type="simple">fe</abbrev> (<named-content xmlns:xlink="http://www.w3.org/1999/xlink" content-type="dwc:institutional_code" xlink:type="simple">MZSP</named-content> 36841); Same, <italic>Provincia de Llanquihue</italic>, Chamiza (<named-content xmlns:xlink="http://www.w3.org/1999/xlink" content-type="dwc:verbatimCoordinates" xlink:type="simple"><named-content content-type="geo-json" specific-use="{&#34;type&#34;:&#34;Point&#34;,&#34;coordinates&#34;:[-72.850000,-41.467000]}" id="NCID0E4OGK" xlink:type="simple">-41.467 -72.85</named-content></named-content>), 25.II.1976, T. Cekalovic <abbrev xmlns:xlink="http://www.w3.org/1999/xlink" xlink:title="collected" id="ABBRID0ECPGK" xlink:type="simple">coll</abbrev>., 4 <abbrev xmlns:xlink="http://www.w3.org/1999/xlink" xlink:title="male" id="ABBRID0EGPGK" xlink:type="simple">ma</abbrev>, 6 <abbrev xmlns:xlink="http://www.w3.org/1999/xlink" xlink:title="female" id="ABBRID0EKPGK" xlink:type="simple">fe</abbrev> (<named-content xmlns:xlink="http://www.w3.org/1999/xlink" content-type="dwc:institutional_code" xlink:type="simple">MCZ</named-content> 31261); Same, Puerto Montt, Parque Nacional Alerce Andino (<named-content xmlns:xlink="http://www.w3.org/1999/xlink" content-type="dwc:verbatimCoordinates" xlink:type="simple"><named-content content-type="geo-json" specific-use="{&#34;type&#34;:&#34;Point&#34;,&#34;coordinates&#34;:[-72.593889,-41.593611]}" id="NCID0EZPGK" xlink:type="simple">-41.593611, -72.593889</named-content></named-content>), 15.XII.2010, F. Marques, F. Cadiz &amp; F. Carbayo <abbrev xmlns:xlink="http://www.w3.org/1999/xlink" xlink:title="collected" id="ABBRID0E5PGK" xlink:type="simple">coll</abbrev>., 1 <abbrev xmlns:xlink="http://www.w3.org/1999/xlink" xlink:title="male" id="ABBRID0ECQGK" xlink:type="simple">ma</abbrev> (<named-content xmlns:xlink="http://www.w3.org/1999/xlink" content-type="dwc:institutional_code" xlink:type="simple">MZSP</named-content> 36842); Same (<named-content xmlns:xlink="http://www.w3.org/1999/xlink" content-type="dwc:verbatimCoordinates" xlink:type="simple"><named-content content-type="geo-json" specific-use="{&#34;type&#34;:&#34;Point&#34;,&#34;coordinates&#34;:[-72.593590,-41.593510]}" id="NCID0ERQGK" xlink:type="simple">-41.59351, -72.59359</named-content></named-content>), 15.XI.2014, G. Giribet, G. Hormiga &amp; A. Pérez-González <abbrev xmlns:xlink="http://www.w3.org/1999/xlink" xlink:title="collected" id="ABBRID0EWQGK" xlink:type="simple">coll</abbrev>., 1 <abbrev xmlns:xlink="http://www.w3.org/1999/xlink" xlink:title="male" id="ABBRID0E1QGK" xlink:type="simple">ma</abbrev> (<named-content xmlns:xlink="http://www.w3.org/1999/xlink" content-type="dwc:institutional_code" xlink:type="simple">MCZ</named-content> 138113); Same, Monumento Nacional Lahuen Nadi (<named-content xmlns:xlink="http://www.w3.org/1999/xlink" content-type="dwc:verbatimCoordinates" xlink:type="simple"><named-content content-type="geo-json" specific-use="{&#34;type&#34;:&#34;Point&#34;,&#34;coordinates&#34;:[-73.057500,-37.810556]}" id="NCID0EJRGK" xlink:type="simple">-37.810556, -73.057500</named-content></named-content>), 14.XII.2010, F. Marques, F. Cadiz &amp; F. Carbayo <abbrev xmlns:xlink="http://www.w3.org/1999/xlink" xlink:title="collected" id="ABBRID0EORGK" xlink:type="simple">coll</abbrev>., 1 <abbrev xmlns:xlink="http://www.w3.org/1999/xlink" xlink:title="male" id="ABBRID0ESRGK" xlink:type="simple">ma</abbrev> (<named-content xmlns:xlink="http://www.w3.org/1999/xlink" content-type="dwc:institutional_code" xlink:type="simple">MZSP</named-content> 36837); Same, Los Muermos (<named-content xmlns:xlink="http://www.w3.org/1999/xlink" content-type="dwc:verbatimCoordinates" xlink:type="simple"><named-content content-type="geo-json" specific-use="{&#34;type&#34;:&#34;Point&#34;,&#34;coordinates&#34;:[-73.825278,-41.329167]}" id="NCID0EBSGK" xlink:type="simple">-41.329167, -73.825278</named-content></named-content>), 16.XII.2010, F. Marques, F. Cadiz &amp; F. Carbayo <abbrev xmlns:xlink="http://www.w3.org/1999/xlink" xlink:title="collected" id="ABBRID0EGSGK" xlink:type="simple">coll</abbrev>., 1 <abbrev xmlns:xlink="http://www.w3.org/1999/xlink" xlink:title="male" id="ABBRID0EKSGK" xlink:type="simple">ma</abbrev>, 2 <abbrev xmlns:xlink="http://www.w3.org/1999/xlink" xlink:title="female" id="ABBRID0EOSGK" xlink:type="simple">fe</abbrev> (<named-content xmlns:xlink="http://www.w3.org/1999/xlink" content-type="dwc:institutional_code" xlink:type="simple">MZSP</named-content> 36801); Región de Los Rios, <italic>Provincia Valdivia</italic>, Parque Oncol (<named-content xmlns:xlink="http://www.w3.org/1999/xlink" content-type="dwc:verbatimCoordinates" xlink:type="simple"><named-content content-type="geo-json" specific-use="{&#34;type&#34;:&#34;Point&#34;,&#34;coordinates&#34;:[-73.000000,-39.700250]}" id="NCID0EFTGK" xlink:type="simple">-39.700250, -73.000000</named-content></named-content>), 10.I.2007, E. Arias <abbrev xmlns:xlink="http://www.w3.org/1999/xlink" xlink:title="collected" id="ABBRID0EKTGK" xlink:type="simple">coll</abbrev>., 1 <abbrev xmlns:xlink="http://www.w3.org/1999/xlink" xlink:title="male" id="ABBRID0EOTGK" xlink:type="simple">ma</abbrev> (<named-content xmlns:xlink="http://www.w3.org/1999/xlink" content-type="dwc:institutional_code" xlink:type="simple">CAS</named-content> 9026268); Parque Nacional Oncol (<named-content xmlns:xlink="http://www.w3.org/1999/xlink" content-type="dwc:verbatimCoordinates" xlink:type="simple"><named-content content-type="geo-json" specific-use="{&#34;type&#34;:&#34;Point&#34;,&#34;coordinates&#34;:[-73.307278,-39.712333]}" id="NCID0E4TGK" xlink:type="simple">-39.712333, -73.307278</named-content></named-content>), 01.I.2017, A. Anker &amp; P.H. Martins <abbrev xmlns:xlink="http://www.w3.org/1999/xlink" xlink:title="collected" id="ABBRID0ECUGK" xlink:type="simple">coll</abbrev>., 1 <abbrev xmlns:xlink="http://www.w3.org/1999/xlink" xlink:title="female" id="ABBRID0EGUGK" xlink:type="simple">fe</abbrev> (<named-content xmlns:xlink="http://www.w3.org/1999/xlink" content-type="dwc:institutional_code" xlink:type="simple">UFMG</named-content> 22634); Same, 1 <abbrev xmlns:xlink="http://www.w3.org/1999/xlink" xlink:title="female" id="ABBRID0ESUGK" xlink:type="simple">fe</abbrev> (<named-content xmlns:xlink="http://www.w3.org/1999/xlink" content-type="dwc:institutional_code" xlink:type="simple">UFMG</named-content> 22635); Same, 1 <abbrev xmlns:xlink="http://www.w3.org/1999/xlink" xlink:title="male" id="ABBRID0E5UGK" xlink:type="simple">ma</abbrev>, 1 <abbrev xmlns:xlink="http://www.w3.org/1999/xlink" xlink:title="female" id="ABBRID0ECVGK" xlink:type="simple">fe</abbrev> (<named-content xmlns:xlink="http://www.w3.org/1999/xlink" content-type="dwc:institutional_code" xlink:type="simple">UFMG</named-content> 22636); Same, 1 <abbrev xmlns:xlink="http://www.w3.org/1999/xlink" xlink:title="male" id="ABBRID0EOVGK" xlink:type="simple">ma</abbrev> (<named-content xmlns:xlink="http://www.w3.org/1999/xlink" content-type="dwc:institutional_code" xlink:type="simple">UFMG</named-content> 22638); Same, 4 <abbrev xmlns:xlink="http://www.w3.org/1999/xlink" xlink:title="male" id="ABBRID0E1VGK" xlink:type="simple">ma</abbrev>, 1 <abbrev xmlns:xlink="http://www.w3.org/1999/xlink" xlink:title="female" id="ABBRID0E5VGK" xlink:type="simple">fe</abbrev> (<named-content xmlns:xlink="http://www.w3.org/1999/xlink" content-type="dwc:institutional_code" xlink:type="simple">UFMG</named-content> 22639); Same, Rio Bueno, II.1945, R. Vaz-Ferreira <abbrev xmlns:xlink="http://www.w3.org/1999/xlink" xlink:title="collected" id="ABBRID0EKWGK" xlink:type="simple">coll</abbrev>., (<named-content xmlns:xlink="http://www.w3.org/1999/xlink" content-type="dwc:institutional_code" xlink:type="simple">MNHN</named-content> 703; holotype of <italic><tp:taxon-name><tp:taxon-name-part taxon-name-part-type="genus" reg="Sadocus">S.</tp:taxon-name-part> <tp:taxon-name-part taxon-name-part-type="species" reg="exceptionalis">exceptionalis</tp:taxon-name-part></tp:taxon-name></italic>); Same, Neltume, I.1978, collector unknown, 1 <abbrev xmlns:xlink="http://www.w3.org/1999/xlink" xlink:title="male" id="ABBRID0EBXGK" xlink:type="simple">ma</abbrev>, 1 <abbrev xmlns:xlink="http://www.w3.org/1999/xlink" xlink:title="female" id="ABBRID0EFXGK" xlink:type="simple">fe</abbrev> (<named-content xmlns:xlink="http://www.w3.org/1999/xlink" content-type="dwc:institutional_code" xlink:type="simple">AMNH</named-content>); Same, Parque Oncol, 7.II.2004, T. Cekalovic <abbrev xmlns:xlink="http://www.w3.org/1999/xlink" xlink:title="collected" id="ABBRID0ERXGK" xlink:type="simple">coll</abbrev>., 2 <abbrev xmlns:xlink="http://www.w3.org/1999/xlink" xlink:title="male" id="ABBRID0EVXGK" xlink:type="simple">ma</abbrev>, 1 <abbrev xmlns:xlink="http://www.w3.org/1999/xlink" xlink:title="juvenile" id="ABBRID0EZXGK" xlink:type="simple">juv</abbrev> (<named-content xmlns:xlink="http://www.w3.org/1999/xlink" content-type="dwc:institutional_code" xlink:type="simple">AMNH</named-content>); Same, 15.II.2004, T. Cekalovic <abbrev xmlns:xlink="http://www.w3.org/1999/xlink" xlink:title="collected" id="ABBRID0EFYGK" xlink:type="simple">coll</abbrev>., 2 <abbrev xmlns:xlink="http://www.w3.org/1999/xlink" xlink:title="male" id="ABBRID0EJYGK" xlink:type="simple">ma</abbrev>, 2 <abbrev xmlns:xlink="http://www.w3.org/1999/xlink" xlink:title="female" id="ABBRID0ENYGK" xlink:type="simple">fe</abbrev> (<named-content xmlns:xlink="http://www.w3.org/1999/xlink" content-type="dwc:institutional_code" xlink:type="simple">AMNH</named-content>); Same, 7.II.2004, T. Cekalovic <abbrev xmlns:xlink="http://www.w3.org/1999/xlink" xlink:title="collected" id="ABBRID0EZYGK" xlink:type="simple">coll</abbrev>., 2 <abbrev xmlns:xlink="http://www.w3.org/1999/xlink" xlink:title="male" id="ABBRID0E4YGK" xlink:type="simple">ma</abbrev> (<named-content xmlns:xlink="http://www.w3.org/1999/xlink" content-type="dwc:institutional_code" xlink:type="simple">AMNH</named-content>); Same, 12.I.2006, Elizabeth Arias <abbrev xmlns:xlink="http://www.w3.org/1999/xlink" xlink:title="collected" id="ABBRID0EJZGK" xlink:type="simple">coll</abbrev>., 1 <abbrev xmlns:xlink="http://www.w3.org/1999/xlink" xlink:title="male" id="ABBRID0ENZGK" xlink:type="simple">ma</abbrev> (<named-content xmlns:xlink="http://www.w3.org/1999/xlink" content-type="dwc:institutional_code" xlink:type="simple">AMNH</named-content>); Same, 12.I.2006, Elizabeth Arias <abbrev xmlns:xlink="http://www.w3.org/1999/xlink" xlink:title="collected" id="ABBRID0EZZGK" xlink:type="simple">coll</abbrev>., 3 <abbrev xmlns:xlink="http://www.w3.org/1999/xlink" xlink:title="male" id="ABBRID0E4ZGK" xlink:type="simple">ma</abbrev>, 1 <abbrev xmlns:xlink="http://www.w3.org/1999/xlink" xlink:title="female" id="ABBRID0EB1GK" xlink:type="simple">fe</abbrev> (<named-content xmlns:xlink="http://www.w3.org/1999/xlink" content-type="dwc:institutional_code" xlink:type="simple">AMNH</named-content>); Same, Curiñanco, 15.II.2004, T. Cekalovic <abbrev xmlns:xlink="http://www.w3.org/1999/xlink" xlink:title="collected" id="ABBRID0EN1GK" xlink:type="simple">coll</abbrev>., 2 <abbrev xmlns:xlink="http://www.w3.org/1999/xlink" xlink:title="male" id="ABBRID0ER1GK" xlink:type="simple">ma</abbrev>, 2 <abbrev xmlns:xlink="http://www.w3.org/1999/xlink" xlink:title="female" id="ABBRID0EV1GK" xlink:type="simple">fe</abbrev> (<named-content xmlns:xlink="http://www.w3.org/1999/xlink" content-type="dwc:institutional_code" xlink:type="simple">AMNH</named-content>); Same, Puerto Fuy, 16–20.II.1978, collector unknown, 1 <abbrev xmlns:xlink="http://www.w3.org/1999/xlink" xlink:title="male" id="ABBRID0EB2GK" xlink:type="simple">ma</abbrev> (<named-content xmlns:xlink="http://www.w3.org/1999/xlink" content-type="dwc:institutional_code" xlink:type="simple">AMNH</named-content>); Same (<named-content xmlns:xlink="http://www.w3.org/1999/xlink" content-type="dwc:verbatimCoordinates" xlink:type="simple"><named-content content-type="geo-json" specific-use="{&#34;type&#34;:&#34;Point&#34;,&#34;coordinates&#34;:[-73.245830,-39.813890]}" id="NCID0EQ2GK" xlink:type="simple">-39.81389 -73.24583</named-content></named-content>), 15–20.XI.1978, E. Krahmer <abbrev xmlns:xlink="http://www.w3.org/1999/xlink" xlink:title="collected" id="ABBRID0EV2GK" xlink:type="simple">coll</abbrev>., 1 <abbrev xmlns:xlink="http://www.w3.org/1999/xlink" xlink:title="male" id="ABBRID0EZ2GK" xlink:type="simple">ma</abbrev> (<named-content xmlns:xlink="http://www.w3.org/1999/xlink" content-type="dwc:institutional_code" xlink:type="simple">MCZ</named-content>); Same, Corral (<named-content xmlns:xlink="http://www.w3.org/1999/xlink" content-type="dwc:verbatimCoordinates" xlink:type="simple"><named-content content-type="geo-json" specific-use="{&#34;type&#34;:&#34;Point&#34;,&#34;coordinates&#34;:[-73.433000,-39.867000]}" id="NCID0EI3GK" xlink:type="simple">-39.867 -73.433</named-content></named-content>), 30.XII.1905, R. Thaxter <abbrev xmlns:xlink="http://www.w3.org/1999/xlink" xlink:title="collected" id="ABBRID0EN3GK" xlink:type="simple">coll</abbrev>., 1 <abbrev xmlns:xlink="http://www.w3.org/1999/xlink" xlink:title="male" id="ABBRID0ER3GK" xlink:type="simple">ma</abbrev> (<named-content xmlns:xlink="http://www.w3.org/1999/xlink" content-type="dwc:institutional_code" xlink:type="simple">MCZ</named-content> 38279); Same, date or collector unknown, 1 <abbrev xmlns:xlink="http://www.w3.org/1999/xlink" xlink:title="male" id="ABBRID0E43GK" xlink:type="simple">ma</abbrev>, 2 <abbrev xmlns:xlink="http://www.w3.org/1999/xlink" xlink:title="female" id="ABBRID0EB4GK" xlink:type="simple">fe</abbrev> (<named-content xmlns:xlink="http://www.w3.org/1999/xlink" content-type="dwc:institutional_code" xlink:type="simple">MCZ</named-content> 38286).</p></tp:treatment-sec><tp:treatment-sec sec-type="diagnosis" id="SECID0EN4GK"><title>Diagnosis.</title><p><italic><tp:taxon-name><tp:taxon-name-part taxon-name-part-type="genus" reg="Sadocus">Sadocus</tp:taxon-name-part> <tp:taxon-name-part taxon-name-part-type="species" reg="polyacanthus">polyacanthus</tp:taxon-name-part></tp:taxon-name></italic> resembles <italic><tp:taxon-name><tp:taxon-name-part taxon-name-part-type="genus" reg="Sadocus">S.</tp:taxon-name-part> <tp:taxon-name-part taxon-name-part-type="species" reg="dilatatus">dilatatus</tp:taxon-name-part></tp:taxon-name></italic> by the posterior apophysis on the lateral margin of dorsal scutum, and femur IV almost straight. It is distinguished from the latter by the lack of a long, single retro-central apophysis (present in <italic><tp:taxon-name><tp:taxon-name-part taxon-name-part-type="genus" reg="Sadocus">S.</tp:taxon-name-part> <tp:taxon-name-part taxon-name-part-type="species" reg="dilatatus">dilatatus</tp:taxon-name-part></tp:taxon-name></italic>) on femur IV, and by the presence of prolateral and retro-lateral rows of similar sized tubercles on femur IV and coxa IV being closer to the body (instead of spread to the sides as <italic><tp:taxon-name><tp:taxon-name-part taxon-name-part-type="genus" reg="Sadocus">S.</tp:taxon-name-part> <tp:taxon-name-part taxon-name-part-type="species" reg="dilatatus">dilatatus</tp:taxon-name-part></tp:taxon-name></italic>).</p></tp:treatment-sec><tp:treatment-sec sec-type="redescription" id="SECID0E65GK"><title>Redescription.</title><p><bold>Male</bold> (<named-content xmlns:xlink="http://www.w3.org/1999/xlink" content-type="dwc:institutional_code" xlink:type="simple">CAS</named-content> 9055047). <bold><italic>Measurements</italic>.</bold> Dorsal scutum maximum length 8.0; dorsal scutum maximum width 10.0; prosoma maximum length 3.3; prosoma maximum width 4.5; leg femora: I 4.9; II 9.6; III 8.2; IV 8.5. <bold><italic>Dorsum</italic></bold> (Fig. <xref ref-type="fig" rid="F7">7A</xref>). Dorsal scutum type gamma pyriform. Anterior margin of dorsal scutum with 15 granules, few closer to ocularium on carapace, lateral margin of carapace with a row of granules. Three scutal areas; scutal areas I–III with four, five, and eight granules, respectively. Scutal area III with one pair of spines. Lateral margin of dorsal scutum with row of granules increasing in size from the ozopore area to scutal area III, ending in a large spiniform tubercle. Posterior margin of dorsal scutum with a row of ten tubercles. <bold><italic>Chelicerae</italic>.</bold> Segment I with a pair of retro-apical setae; fixed finger with three teeth, movable finger with four teeth. <bold><italic>Pedipalps</italic>.</bold> Coxa with one central ventral spine. Trochanter with one ventro-apical tubercle. Femur with one ventro-basal seta and three ventro-basal granules. Patella covered with setae. Tibial setation: prolateral IiiIi/IiiiIi; retro-lateral: iIiIi. Tarsal setation: prolateral IiIii; retro-lateral IiIi. <bold><italic>Legs</italic></bold> (Fig. <xref ref-type="fig" rid="F7">7B–E</xref>). Trochanters I–IV granulate; trochanter II with one retro-lateral tubercle; trochanter III with one retro-apical spine; trochanter IV with one dorso-central tubercle, one retro-central tubercle, one retro-apical tubercle, one retro-dorsal apical spine; prodorsal apical apophysis with a rounded apex extending towards the dorsal region. Femur III ventral face with two rows of granules increasing in size apically. Femur IV with retro-dorsal row of spines decreasing in size towards the center; retro-lateral row of sparse spines increasing in size apically; ventro-apical face with a prolateral spine and retro-lateral granule. Patella IV with retro-lateral row of spines, the apical one curved, pointing towards tibia IV. Tibia IV with two retro-ventral apical spines. Tarsal counts: 6, 11, 7, 8. <bold><italic>Penis</italic></bold> (Fig. <xref ref-type="fig" rid="F11">11E, F</xref>). Ventral plate of penis with attenuated cleft on anterior margin; three pairs of MS A, two pairs of MS B, four or five pairs of MS C, two or three pairs of MS D.</p><fig id="F7" position="float" orientation="portrait"><object-id xmlns:xlink="http://www.w3.org/1999/xlink" content-type="doi" xlink:type="simple">10.3897/zookeys.1025.57806.figure7</object-id><object-id xmlns:xlink="http://www.w3.org/1999/xlink" content-type="arpha" xlink:type="simple">617C59D8-233F-5D51-88AF-40AB4E600F91</object-id><label>Figure 7.</label><caption><p><italic><tp:taxon-name><tp:taxon-name-part taxon-name-part-type="genus" reg="Sadocus">Sadocus</tp:taxon-name-part> <tp:taxon-name-part taxon-name-part-type="species" reg="polyacanthus">polyacanthus</tp:taxon-name-part></tp:taxon-name></italic> (Gervais). Male (<named-content xmlns:xlink="http://www.w3.org/1999/xlink" content-type="dwc:institutional_code" xlink:type="simple">CAS</named-content> 9055047) <bold>A</bold> habitus, dorsal view <bold>B–E</bold> male right trochanter–tibia IV <bold>B</bold> dorsal view <bold>C</bold> prolateral view <bold>D</bold> ventral view <bold>E</bold> retro-lateral view. Scale bars: 1 mm.</p></caption><graphic xmlns:xlink="http://www.w3.org/1999/xlink" xlink:href="zookeys-1025-091-g007.jpg" position="float" orientation="portrait" xlink:type="simple" id="oo_522917.jpg"><uri content-type="original_file" xlink:type="simple">https://binary.pensoft.net/fig/522917</uri></graphic></fig><p><bold><italic>Coloration</italic>.</bold> Immersed in ethanol: carapace, trochanters I–IV and femur IV dark brown. Legs with a gradient from brown to caramel. Live specimens (Fig. <xref ref-type="fig" rid="F10">10C–F</xref>): carapace, patellae, and tibiae I–IV black, except the areas of dorsal scutum that can vary (yellow, orange or red). Coxa and trochanters black. Femora I–IV varying between black and orange. Posterior margin of dorsal scutum to free tergite III arthrodial membranes green.</p><p><bold><italic>Variations</italic></bold> (n = 58). Even in ethanol there is a great variation of coloration, which ranges from orange to caramel and yellow. The number of granules on the anterior margin of dorsal scutum varying from few sparsely distributed to completely covered. Measurements. Dorsal scutum maximum length 5.6–9.8; dorsal scutum maximum width 6.0–11.9; prosoma maximum length 2.2–4.0; prosoma maximum width 3.0–5.4; leg femora: I 3.5–6.9; II 6.4–13.0; III 5.3–11.4; IV 6.0–11.5.</p><p><bold>Female</bold> (<named-content xmlns:xlink="http://www.w3.org/1999/xlink" content-type="dwc:institutional_code" xlink:type="simple">AMNH</named-content> – 11- Chile, Region de Los Lagos, Oncol Parque, 12.I.2006, Luma Arias et al. <abbrev xmlns:xlink="http://www.w3.org/1999/xlink" xlink:title="collected" id="ABBRID0E1CHK" xlink:type="simple">coll</abbrev>., Berkeley). <bold><italic>Measurements</italic>.</bold> Dorsal scutum maximum length 9.3; dorsal scutum maximum width 9.4; prosoma maximum length 3.6; prosoma maximum width 5.0; leg femora: I 6.0; II 11.5; III 9.5; IV 11.5. <bold><italic>Dorsum</italic></bold> (Fig. <xref ref-type="fig" rid="F8">8I, J</xref>). Scutal areas I and II with three and five granules, respectively. <bold><italic>Legs</italic>.</bold> Coxa IV granulate, with short prodorsal apical spiniform apophysis, not visible in ventral view. Trochanter IV with one retro-lateral spiniform tubercle. Tarsal counts: 6, 11, 7, 8. <bold><italic>Ovipositor</italic></bold> (Fig. <xref ref-type="fig" rid="F12">12J–L</xref>). Two main groups of lobes delimited by constriction, ovipositors peripheral setae inserted into sockets that are a mixture of dorsal and ventral sockets, left lobe with four setae and right lobe with six; each main group of lobes divided by a fissure.</p><fig id="F8" position="float" orientation="portrait"><object-id xmlns:xlink="http://www.w3.org/1999/xlink" content-type="doi" xlink:type="simple">10.3897/zookeys.1025.57806.figure8</object-id><object-id xmlns:xlink="http://www.w3.org/1999/xlink" content-type="arpha" xlink:type="simple">FF7F50F9-B4AB-592A-8234-EECD58ECA05A</object-id><label>Figure 8.</label><caption><p>Female specimens of <italic><tp:taxon-name><tp:taxon-name-part taxon-name-part-type="genus" reg="Sadocus">Sadocus</tp:taxon-name-part></tp:taxon-name></italic><bold>A, B</bold><italic><tp:taxon-name><tp:taxon-name-part taxon-name-part-type="genus" reg="Sadocus">S.</tp:taxon-name-part> <tp:taxon-name-part taxon-name-part-type="species" reg="asperatus">asperatus</tp:taxon-name-part></tp:taxon-name></italic> (<named-content xmlns:xlink="http://www.w3.org/1999/xlink" content-type="dwc:institutional_code" xlink:type="simple">CAS</named-content>–9055035) <bold>A</bold> dorsal view <bold>B</bold> lateral view <bold>C, D</bold><italic><tp:taxon-name><tp:taxon-name-part taxon-name-part-type="genus" reg="Sadocus">S.</tp:taxon-name-part> <tp:taxon-name-part taxon-name-part-type="species" reg="dilatatus">dilatatus</tp:taxon-name-part></tp:taxon-name></italic> (<named-content xmlns:xlink="http://www.w3.org/1999/xlink" content-type="dwc:institutional_code" xlink:type="simple">MZSP</named-content>–8022) <bold>C</bold> dorsal view <bold>D</bold> lateral view <bold>E, F</bold><italic><tp:taxon-name><tp:taxon-name-part taxon-name-part-type="genus" reg="Sadocus">S.</tp:taxon-name-part> <tp:taxon-name-part taxon-name-part-type="species" reg="funestus">funestus</tp:taxon-name-part></tp:taxon-name></italic> (<named-content xmlns:xlink="http://www.w3.org/1999/xlink" content-type="dwc:institutional_code" xlink:type="simple">AMNH</named-content>) <bold>E</bold> dorsal view <bold>F</bold> lateral view <bold>G, H</bold><italic><tp:taxon-name><tp:taxon-name-part taxon-name-part-type="genus" reg="Sadocus">S.</tp:taxon-name-part> <tp:taxon-name-part taxon-name-part-type="species" reg="ingens">ingens</tp:taxon-name-part></tp:taxon-name></italic> (<named-content xmlns:xlink="http://www.w3.org/1999/xlink" content-type="dwc:institutional_code" xlink:type="simple">MZSP</named-content>–36965) <bold>G</bold> dorsal view <bold>H</bold> lateral view <bold>I, J</bold><italic><tp:taxon-name><tp:taxon-name-part taxon-name-part-type="genus" reg="Sadocus">S.</tp:taxon-name-part> <tp:taxon-name-part taxon-name-part-type="species" reg="polyacanthus">polyacanthus</tp:taxon-name-part></tp:taxon-name></italic> (<named-content xmlns:xlink="http://www.w3.org/1999/xlink" content-type="dwc:institutional_code" xlink:type="simple">AMNH</named-content>) <bold>I</bold> dorsal view <bold>J</bold> lateral view <bold>K</bold> Drawing of species inquirenda <italic><tp:taxon-name><tp:taxon-name-part taxon-name-part-type="genus" reg="Carampangue">Carampangue</tp:taxon-name-part> <tp:taxon-name-part taxon-name-part-type="species" reg="nigronotatum">nigronotatum</tp:taxon-name-part></tp:taxon-name></italic> extracted from <xref ref-type="bibr" rid="B55">Mello-Leitão 1943</xref>.</p></caption><graphic xmlns:xlink="http://www.w3.org/1999/xlink" xlink:href="zookeys-1025-091-g008.jpg" position="float" orientation="portrait" xlink:type="simple" id="oo_522918.jpg"><uri content-type="original_file" xlink:type="simple">https://binary.pensoft.net/fig/522918</uri></graphic></fig><p><bold><italic>Variations</italic></bold> (n = 25). Color in dorsal scutum and femur varying between black and orange. Dorsal scutum with 10–30 granules. Measurements. Dorsal scutum maximum length 7.6–9.3; dorsal scutum maximum width 8.3–10.0; prosoma maximum length 3.0–3.6; prosoma maximum width 4.2–5.0; leg femora: I 4.5–6.0; II 7.0–13.0; III 7.0–11.4; IV 8.4–11.5.</p></tp:treatment-sec><tp:treatment-sec sec-type="type locality" id="SECID0E4IHK"><title>Type locality.</title><p>Of <italic><tp:taxon-name><tp:taxon-name-part taxon-name-part-type="genus" reg="Gonyleptes">G.</tp:taxon-name-part> <tp:taxon-name-part taxon-name-part-type="species" reg="polyacanthus">polyacanthus</tp:taxon-name-part></tp:taxon-name></italic>: Chile. Provincias del Sur. Of <italic><tp:taxon-name><tp:taxon-name-part taxon-name-part-type="genus" reg="Sadocus">S.</tp:taxon-name-part> <tp:taxon-name-part taxon-name-part-type="species" reg="vitellinosulcatus">vitellinosulcatus</tp:taxon-name-part></tp:taxon-name></italic>: either Australasia or South America. Of <italic><tp:taxon-name><tp:taxon-name-part taxon-name-part-type="genus" reg="Gonyleptes">G.</tp:taxon-name-part> <tp:taxon-name-part taxon-name-part-type="species" reg="platei">platei</tp:taxon-name-part></tp:taxon-name></italic>: Chile. Región de Los Lagos. <italic>Provincia de Valdivia</italic>. Corral. Of <italic><tp:taxon-name><tp:taxon-name-part taxon-name-part-type="genus" reg="Araucanoleptes">A.</tp:taxon-name-part> <tp:taxon-name-part taxon-name-part-type="species" reg="exceptionalis">exceptionalis</tp:taxon-name-part></tp:taxon-name></italic> Chile. Región de Los Lagos. Osorno. Barra del Rio Bueno. Of <italic><tp:taxon-name><tp:taxon-name-part taxon-name-part-type="genus" reg="Sadocus">S.</tp:taxon-name-part> <tp:taxon-name-part taxon-name-part-type="species" reg="conspicillatus">conspicillatus</tp:taxon-name-part></tp:taxon-name></italic>: Chile. Región de Biobío. <italic>Provincia de Concepción</italic>. Concepción. Of <italic><tp:taxon-name><tp:taxon-name-part taxon-name-part-type="genus" reg="Sadocus">Sadocus</tp:taxon-name-part> <tp:taxon-name-part taxon-name-part-type="species" reg="guttatus">guttatus</tp:taxon-name-part></tp:taxon-name></italic>: Chile. Región de Biobío. <italic>Provincia de Arauco</italic>. Lebu.</p></tp:treatment-sec><tp:treatment-sec sec-type="distribution" id="SECID0ERLHK"><title>Geographical distribution</title><p><bold>(Fig. <xref ref-type="fig" rid="F2">2</xref>).</bold> Chile, <italic>Región Metropolitana de Santiago</italic>; Región de Biobío; Región de Araucanía; Región de Los Lagos; Ilha Chiloé; Región de Los Rios.</p></tp:treatment-sec><tp:treatment-sec sec-type="Taxonomic notes" id="SECID0EAMHK"><title>Taxonomic notes.</title><p>After examining the holotypes of <italic><tp:taxon-name><tp:taxon-name-part taxon-name-part-type="genus" reg="Sadocus">S.</tp:taxon-name-part> <tp:taxon-name-part taxon-name-part-type="species" reg="conspicillatus">conspicillatus</tp:taxon-name-part></tp:taxon-name></italic>, <italic><tp:taxon-name><tp:taxon-name-part taxon-name-part-type="genus" reg="Sadocus">S.</tp:taxon-name-part> <tp:taxon-name-part taxon-name-part-type="species" reg="guttatus">guttatus</tp:taxon-name-part></tp:taxon-name></italic>, and <italic><tp:taxon-name><tp:taxon-name-part taxon-name-part-type="genus" reg="Sadocus">S.</tp:taxon-name-part> <tp:taxon-name-part taxon-name-part-type="species" reg="exceptionalis">exceptionalis</tp:taxon-name-part></tp:taxon-name></italic>, we concluded that they were males within <italic><tp:taxon-name><tp:taxon-name-part taxon-name-part-type="genus" reg="Sadocus">S.</tp:taxon-name-part> <tp:taxon-name-part taxon-name-part-type="species" reg="polyacanthus">polyacanthus</tp:taxon-name-part></tp:taxon-name></italic> size variation. The apophyses size and shape on trochanter IV and the armature of femur IV (especially the retro-dorsal and retro-lateral row of spines size pattern) of all species are the same.</p><fig id="F9" position="float" orientation="portrait"><object-id xmlns:xlink="http://www.w3.org/1999/xlink" content-type="doi" xlink:type="simple">10.3897/zookeys.1025.57806.figure9</object-id><object-id xmlns:xlink="http://www.w3.org/1999/xlink" content-type="arpha" xlink:type="simple">41F85FFE-4F24-5241-89CB-23EC9B77F10F</object-id><label>Figure 9.</label><caption><p>Photographs of living specimens of <italic><tp:taxon-name><tp:taxon-name-part taxon-name-part-type="genus" reg="Sadocus">Sadocus</tp:taxon-name-part></tp:taxon-name></italic><bold>A</bold><italic><tp:taxon-name><tp:taxon-name-part taxon-name-part-type="genus" reg="Sadocus">S.</tp:taxon-name-part> <tp:taxon-name-part taxon-name-part-type="species" reg="asperatus">asperatus</tp:taxon-name-part></tp:taxon-name></italic> (<abbrev xmlns:xlink="http://www.w3.org/1999/xlink" xlink:title="male" id="ABBRID0EOOHK" xlink:type="simple">ma</abbrev>) <bold>B</bold><italic><tp:taxon-name><tp:taxon-name-part taxon-name-part-type="genus" reg="Sadocus">S.</tp:taxon-name-part> <tp:taxon-name-part taxon-name-part-type="species" reg="asperatus">asperatus</tp:taxon-name-part></tp:taxon-name></italic> (<abbrev xmlns:xlink="http://www.w3.org/1999/xlink" xlink:title="female" id="ABBRID0E6OHK" xlink:type="simple">fe</abbrev>) <bold>C</bold><italic><tp:taxon-name><tp:taxon-name-part taxon-name-part-type="genus" reg="Sadocus">S.</tp:taxon-name-part> <tp:taxon-name-part taxon-name-part-type="species" reg="asperatus">asperatus</tp:taxon-name-part></tp:taxon-name></italic> (<abbrev xmlns:xlink="http://www.w3.org/1999/xlink" xlink:title="male" id="ABBRID0EQPHK" xlink:type="simple">ma</abbrev>) <bold>D</bold><italic><tp:taxon-name><tp:taxon-name-part taxon-name-part-type="genus" reg="Sadocus">S.</tp:taxon-name-part> <tp:taxon-name-part taxon-name-part-type="species" reg="dilatatus">dilatatus</tp:taxon-name-part></tp:taxon-name></italic> (<abbrev xmlns:xlink="http://www.w3.org/1999/xlink" xlink:title="male" id="ABBRID0EBQHK" xlink:type="simple">ma</abbrev>) <bold>E</bold><italic><tp:taxon-name><tp:taxon-name-part taxon-name-part-type="genus" reg="Sadocus">S.</tp:taxon-name-part> <tp:taxon-name-part taxon-name-part-type="species" reg="asperatus">asperatus</tp:taxon-name-part></tp:taxon-name></italic> (<abbrev xmlns:xlink="http://www.w3.org/1999/xlink" xlink:title="female" id="ABBRID0ESQHK" xlink:type="simple">fe</abbrev>) <bold>F</bold><italic><tp:taxon-name><tp:taxon-name-part taxon-name-part-type="genus" reg="Sadocus">S.</tp:taxon-name-part> <tp:taxon-name-part taxon-name-part-type="species" reg="funestus">funestus</tp:taxon-name-part></tp:taxon-name></italic> (<abbrev xmlns:xlink="http://www.w3.org/1999/xlink" xlink:title="male" id="ABBRID0EDRHK" xlink:type="simple">ma</abbrev>). <bold>A, B</bold> taken by R. Pinto-da-Rocha, <bold>C–F</bold> taken by Pedro H. Martins.</p></caption><graphic xmlns:xlink="http://www.w3.org/1999/xlink" xlink:href="zookeys-1025-091-g009.jpg" position="float" orientation="portrait" xlink:type="simple" id="oo_522919.jpg"><uri content-type="original_file" xlink:type="simple">https://binary.pensoft.net/fig/522919</uri></graphic></fig><fig id="F10" position="float" orientation="portrait"><object-id xmlns:xlink="http://www.w3.org/1999/xlink" content-type="doi" xlink:type="simple">10.3897/zookeys.1025.57806.figure10</object-id><object-id xmlns:xlink="http://www.w3.org/1999/xlink" content-type="arpha" xlink:type="simple">BF12B24D-BC1F-53E8-A37F-A3E3D176773B</object-id><label>Figure 10.</label><caption><p>Photographs of living specimens of <italic><tp:taxon-name><tp:taxon-name-part taxon-name-part-type="genus" reg="Sadocus">Sadocus</tp:taxon-name-part></tp:taxon-name></italic><bold>A</bold><italic><tp:taxon-name><tp:taxon-name-part taxon-name-part-type="genus" reg="Sadocus">S.</tp:taxon-name-part> <tp:taxon-name-part taxon-name-part-type="species" reg="ingens">ingens</tp:taxon-name-part></tp:taxon-name></italic> (<abbrev xmlns:xlink="http://www.w3.org/1999/xlink" xlink:title="male" id="ABBRID0EMSHK" xlink:type="simple">ma</abbrev>) <bold>B</bold><italic><tp:taxon-name><tp:taxon-name-part taxon-name-part-type="genus" reg="Sadocus">S.</tp:taxon-name-part> <tp:taxon-name-part taxon-name-part-type="species" reg="ingens">ingens</tp:taxon-name-part></tp:taxon-name></italic> (<abbrev xmlns:xlink="http://www.w3.org/1999/xlink" xlink:title="female" id="ABBRID0E4SHK" xlink:type="simple">fe</abbrev>) <bold>C</bold><italic><tp:taxon-name><tp:taxon-name-part taxon-name-part-type="genus" reg="Sadocus">S.</tp:taxon-name-part> <tp:taxon-name-part taxon-name-part-type="species" reg="polyacanthus">polyacanthus</tp:taxon-name-part></tp:taxon-name></italic> (<abbrev xmlns:xlink="http://www.w3.org/1999/xlink" xlink:title="male" id="ABBRID0EOTHK" xlink:type="simple">ma</abbrev>) <bold>D</bold><italic><tp:taxon-name><tp:taxon-name-part taxon-name-part-type="genus" reg="Sadocus">S.</tp:taxon-name-part> <tp:taxon-name-part taxon-name-part-type="species" reg="polyacanthus">polyacanthus</tp:taxon-name-part></tp:taxon-name></italic> (<abbrev xmlns:xlink="http://www.w3.org/1999/xlink" xlink:title="female" id="ABBRID0E6THK" xlink:type="simple">fe</abbrev>) <bold>E</bold><italic><tp:taxon-name><tp:taxon-name-part taxon-name-part-type="genus" reg="Sadocus">S.</tp:taxon-name-part> <tp:taxon-name-part taxon-name-part-type="species" reg="polyacanthus">polyacanthus</tp:taxon-name-part></tp:taxon-name></italic> (<abbrev xmlns:xlink="http://www.w3.org/1999/xlink" xlink:title="male" id="ABBRID0EQUHK" xlink:type="simple">ma</abbrev>) <bold>F</bold><italic><tp:taxon-name><tp:taxon-name-part taxon-name-part-type="genus" reg="Sadocus">S.</tp:taxon-name-part> <tp:taxon-name-part taxon-name-part-type="species" reg="polyacanthus">polyacanthus</tp:taxon-name-part></tp:taxon-name></italic> (<abbrev xmlns:xlink="http://www.w3.org/1999/xlink" xlink:title="female" id="ABBRID0EBVHK" xlink:type="simple">fe</abbrev>). <bold>B, E</bold> taken by R. Pinto-da-Rocha; <bold>A, C, D, F</bold> taken by Pedro H. Martins.</p></caption><graphic xmlns:xlink="http://www.w3.org/1999/xlink" xlink:href="zookeys-1025-091-g010.jpg" position="float" orientation="portrait" xlink:type="simple" id="oo_522920.jpg"><uri content-type="original_file" xlink:type="simple">https://binary.pensoft.net/fig/522920</uri></graphic></fig></tp:treatment-sec><tp:treatment-sec><!--Section generated to contain objects referenced in tp:taxon-treatment.--><fig id="F2" position="float" orientation="portrait"><object-id xmlns:xlink="http://www.w3.org/1999/xlink" content-type="doi" xlink:type="simple">10.3897/zookeys.1025.57806.figure2</object-id><object-id xmlns:xlink="http://www.w3.org/1999/xlink" content-type="arpha" xlink:type="simple">FDAE2FBD-5D59-5672-B2B1-3662518837BE</object-id><label>Figure 2.</label><caption><p>Geographical records of distribution of <italic><tp:taxon-name><tp:taxon-name-part taxon-name-part-type="genus" reg="Sadocus">Sadocus</tp:taxon-name-part></tp:taxon-name></italic> species.</p></caption><graphic xmlns:xlink="http://www.w3.org/1999/xlink" xlink:href="zookeys-1025-091-g002.jpg" position="float" orientation="portrait" xlink:type="simple" id="oo_522912.jpg"><uri content-type="original_file" xlink:type="simple">https://binary.pensoft.net/fig/522912</uri></graphic></fig><fig id="F11" position="float" orientation="portrait"><object-id xmlns:xlink="http://www.w3.org/1999/xlink" content-type="doi" xlink:type="simple">10.3897/zookeys.1025.57806.figure11</object-id><object-id xmlns:xlink="http://www.w3.org/1999/xlink" content-type="arpha" xlink:type="simple">6F5F0CFE-5AA4-527D-A655-7585A85BF6E4</object-id><label>Figure 11.</label><caption><p>Distal part of penis <italic><tp:taxon-name><tp:taxon-name-part taxon-name-part-type="genus" reg="Sadocus">Sadocus</tp:taxon-name-part></tp:taxon-name></italic> and <italic><tp:taxon-name><tp:taxon-name-part taxon-name-part-type="genus" reg="Discocyrtus">Discocyrtus</tp:taxon-name-part></tp:taxon-name></italic>, dorsal and ventral views, respectively <bold>A, B</bold><italic><tp:taxon-name><tp:taxon-name-part taxon-name-part-type="genus" reg="Sadocus">S.</tp:taxon-name-part> <tp:taxon-name-part taxon-name-part-type="species" reg="asperatus">asperatus</tp:taxon-name-part></tp:taxon-name></italic>, macrosetae colorized and numbered <bold>C, D</bold><italic><tp:taxon-name><tp:taxon-name-part taxon-name-part-type="genus" reg="Sadocus">S.</tp:taxon-name-part> <tp:taxon-name-part taxon-name-part-type="species" reg="ingens">ingens</tp:taxon-name-part></tp:taxon-name></italic><bold>E, F</bold><italic><tp:taxon-name><tp:taxon-name-part taxon-name-part-type="genus" reg="Sadocus">S.</tp:taxon-name-part> <tp:taxon-name-part taxon-name-part-type="species" reg="polyacanthus">polyacanthus</tp:taxon-name-part></tp:taxon-name></italic><bold>G, H</bold><italic><tp:taxon-name><tp:taxon-name-part taxon-name-part-type="genus" reg="Sadocus">S.</tp:taxon-name-part> <tp:taxon-name-part taxon-name-part-type="species" reg="dilatatus">dilatatus</tp:taxon-name-part></tp:taxon-name></italic><bold>I, J</bold><italic><tp:taxon-name><tp:taxon-name-part taxon-name-part-type="genus" reg="Sadocus">S.</tp:taxon-name-part> <tp:taxon-name-part taxon-name-part-type="species" reg="funestus">funestus</tp:taxon-name-part></tp:taxon-name></italic><bold>K, L</bold><italic><tp:taxon-name><tp:taxon-name-part taxon-name-part-type="genus" reg="Discocyrtus">D.</tp:taxon-name-part> <tp:taxon-name-part taxon-name-part-type="species" reg="catharinensis">catharinensis</tp:taxon-name-part></tp:taxon-name></italic>. Scale bar of drawings: 0.1mm.</p></caption><graphic xmlns:xlink="http://www.w3.org/1999/xlink" xlink:href="zookeys-1025-091-g011.jpg" position="float" orientation="portrait" xlink:type="simple" id="oo_522921.jpg"><uri content-type="original_file" xlink:type="simple">https://binary.pensoft.net/fig/522921</uri></graphic></fig><fig id="F12" position="float" orientation="portrait"><object-id xmlns:xlink="http://www.w3.org/1999/xlink" content-type="doi" xlink:type="simple">10.3897/zookeys.1025.57806.figure12</object-id><object-id xmlns:xlink="http://www.w3.org/1999/xlink" content-type="arpha" xlink:type="simple">1A095BAC-BFF1-5A45-9E85-609B7462C1C7</object-id><label>Figure 12.</label><caption><p>Distal part of ovipositor of <italic><tp:taxon-name><tp:taxon-name-part taxon-name-part-type="genus" reg="Sadocus">Sadocus</tp:taxon-name-part></tp:taxon-name></italic><bold>A–C</bold><italic><tp:taxon-name><tp:taxon-name-part taxon-name-part-type="genus" reg="Sadocus">S.</tp:taxon-name-part> <tp:taxon-name-part taxon-name-part-type="species" reg="asperatus">asperatus</tp:taxon-name-part></tp:taxon-name></italic><bold>A</bold> upper view <bold>B</bold> villi <bold>C</bold> setae <bold>D–F</bold><italic><tp:taxon-name><tp:taxon-name-part taxon-name-part-type="genus" reg="Sadocus">S.</tp:taxon-name-part> <tp:taxon-name-part taxon-name-part-type="species" reg="funestus">funestus</tp:taxon-name-part></tp:taxon-name></italic><bold>D</bold> upper view <bold>E</bold> lateral view <bold>F</bold> seta <bold>G–I</bold><italic><tp:taxon-name><tp:taxon-name-part taxon-name-part-type="genus" reg="Sadocus">S.</tp:taxon-name-part> <tp:taxon-name-part taxon-name-part-type="species" reg="ingens">ingens</tp:taxon-name-part></tp:taxon-name></italic><bold>G</bold> upper view <bold>H, I</bold> setae <bold>J–L</bold><italic><tp:taxon-name><tp:taxon-name-part taxon-name-part-type="genus" reg="Sadocus">S.</tp:taxon-name-part> <tp:taxon-name-part taxon-name-part-type="species" reg="polyacanthus">polyacanthus</tp:taxon-name-part></tp:taxon-name></italic><bold>J</bold> upper view <bold>K</bold> lateral view <bold>L</bold> setae.</p></caption><graphic xmlns:xlink="http://www.w3.org/1999/xlink" xlink:href="zookeys-1025-091-g012.jpg" position="float" orientation="portrait" xlink:type="simple" id="oo_522922.jpg"><uri content-type="original_file" xlink:type="simple">https://binary.pensoft.net/fig/522922</uri></graphic></fig></tp:treatment-sec><ref-list><ref id="B55"><mixed-citation xmlns:xlink="http://www.w3.org/1999/xlink" xlink:type="simple"><person-group><name name-style="western"><surname>Mello-Leitão</surname><given-names>CF</given-names></name></person-group> (<year>1943</year>) <article-title>Aracnidos de Maullín.</article-title><source>Revista Chilena de Historia natural</source><volume>46</volume>: <fpage>1</fpage>–<lpage>8</lpage>.</mixed-citation></ref><ref id="B9"><mixed-citation xmlns:xlink="http://www.w3.org/1999/xlink" xlink:type="simple"><person-group><name name-style="western"><surname>Butler</surname><given-names>AG</given-names></name></person-group> (<year>1873</year>) A monographic list of the species of the genus <italic><tp:taxon-name><tp:taxon-name-part taxon-name-part-type="genus">Gonyleptes</tp:taxon-name-part></tp:taxon-name></italic>, with descriptions of three remarkable new species. Annals and Magazine of Natural History (series 4) 11(62): 112–117. <ext-link xlink:type="simple" ext-link-type="doi" xlink:href="10.1080/00222937308696775">https://doi.org/10.1080/00222937308696775</ext-link></mixed-citation></ref><ref id="B99"><mixed-citation xmlns:xlink="http://www.w3.org/1999/xlink" xlink:type="simple"><person-group><name name-style="western"><surname>Sørensen</surname><given-names>WE</given-names></name></person-group> (<year>1902</year>) <article-title>Gonyleptiden (<tp:taxon-name><tp:taxon-name-part taxon-name-part-type="order">Opiliones</tp:taxon-name-part></tp:taxon-name>, <tp:taxon-name><tp:taxon-name-part taxon-name-part-type="suborder">Laniatores</tp:taxon-name-part></tp:taxon-name>).</article-title><source>Ergebnisse der Hamburger Magalhaensischen Sammelreise</source><volume>6</volume>(<issue>5</issue>): <fpage>1</fpage>–<lpage>36</lpage>.</mixed-citation></ref><ref id="B77"><mixed-citation xmlns:xlink="http://www.w3.org/1999/xlink" xlink:type="simple"><person-group><name name-style="western"><surname>Roewer</surname><given-names>CF</given-names></name></person-group> (<year>1913</year>) Die Familie der Gonyleptiden der <tp:taxon-name><tp:taxon-name-part taxon-name-part-type="order">Opiliones</tp:taxon-name-part></tp:taxon-name>-<tp:taxon-name><tp:taxon-name-part taxon-name-part-type="suborder">Laniatores</tp:taxon-name-part></tp:taxon-name>. Archiv für Naturgeschichte. 79A(4–5): 1–473.</mixed-citation></ref><ref id="B11"><mixed-citation xmlns:xlink="http://www.w3.org/1999/xlink" xlink:type="simple"><person-group><name name-style="western"><surname>Canals</surname><given-names>J</given-names></name></person-group> (<year>1934</year>) <tp:taxon-name><tp:taxon-name-part taxon-name-part-type="order">Opiliones</tp:taxon-name-part></tp:taxon-name> de la Argentina. Descripción de “<italic>Diconospelta Gallardoi</italic>”, n. gen., n. sp., y nómina de otros <tp:taxon-name><tp:taxon-name-part taxon-name-part-type="order">opiliones</tp:taxon-name-part></tp:taxon-name>, nuevos para nuestro país. Estudios aracnológicos (V). 10.</mixed-citation></ref><ref id="B82"><mixed-citation xmlns:xlink="http://www.w3.org/1999/xlink" xlink:type="simple"><person-group><name name-style="western"><surname>Roewer</surname><given-names>CF</given-names></name></person-group> (<year>1938</year>) <article-title><tp:taxon-name><tp:taxon-name-part taxon-name-part-type="order">Opiliones</tp:taxon-name-part></tp:taxon-name> aus dem Naturhistorischen Reichsmuseum in Stockholm. Arkiv för zoologi, Series B.</article-title><volume>30</volume>(<issue>10</issue>): <fpage>1</fpage>–<lpage>8</lpage>. <ext-link xlink:type="simple" ext-link-type="doi" xlink:href="10.5962/bhl.part.1498">https://doi.org/10.5962/bhl.part.1498</ext-link></mixed-citation></ref><ref id="B54"><mixed-citation xmlns:xlink="http://www.w3.org/1999/xlink" xlink:type="simple"><person-group><name name-style="western"><surname>Mello-Leitão</surname><given-names>CF</given-names></name></person-group> (<year>1939</year>) <article-title>Les arachnides et la zoogeographie de l’Argentine.</article-title><source>Physis</source><volume>17</volume>: <fpage>601</fpage>–<lpage>630</lpage>.</mixed-citation></ref><ref id="B93"><mixed-citation xmlns:xlink="http://www.w3.org/1999/xlink" xlink:type="simple"><person-group><name name-style="western"><surname>Soares</surname><given-names>BAM</given-names></name><name name-style="western"><surname>Soares</surname><given-names>HEM</given-names></name></person-group> (<year>1949</year>) <article-title>Monografia dos gêneros de opiliões neotrópicos II.</article-title><source>Arquivos de zoologia do Estado de São Paulo</source><volume>7</volume>(<issue>2</issue>): <fpage>149</fpage>–<lpage>240</lpage>.</mixed-citation></ref><ref id="B74"><mixed-citation xmlns:xlink="http://www.w3.org/1999/xlink" xlink:type="simple"><person-group><name name-style="western"><surname>Ringuelet</surname><given-names>RA</given-names></name></person-group> (<year>1955b</year>) <article-title>Vinculaciones faunisticas de la zona boscosa de Nahuel Huapi y el domino zoogeografico austral-Cordillerano.</article-title><source>Notas del Museo de La Plata</source><volume>18</volume>(<issue>160</issue>): <fpage>81</fpage>–<lpage>121</lpage>.</mixed-citation></ref><ref id="B15"><mixed-citation xmlns:xlink="http://www.w3.org/1999/xlink" xlink:type="simple"><person-group><name name-style="western"><surname>Cekalovic-K</surname><given-names>TN</given-names></name></person-group> (<year>1968</year>) <article-title>Conocimiento actual de los <tp:taxon-name><tp:taxon-name-part taxon-name-part-type="order">opiliones</tp:taxon-name-part></tp:taxon-name> chilenos.</article-title><source>Noticiario Mensual</source><volume>12</volume>(<issue>138</issue>): <fpage>5</fpage>–<lpage>11</lpage>.</mixed-citation></ref><ref id="B5"><mixed-citation xmlns:xlink="http://www.w3.org/1999/xlink" xlink:type="simple"><person-group><name name-style="western"><surname>Acosta</surname><given-names>LE</given-names></name><name name-style="western"><surname>Maury</surname><given-names>EA</given-names></name></person-group> (<year>1998</year>) <article-title><tp:taxon-name><tp:taxon-name-part taxon-name-part-type="order">Opiliones</tp:taxon-name-part></tp:taxon-name>.</article-title> In: <person-group><name name-style="western"><surname>Morrone</surname><given-names>JJ</given-names></name><name name-style="western"><surname>Coscarón</surname><given-names>S</given-names></name></person-group> (<role>Eds</role>) <issue-title>Biodiversidad de Artrópodos argentinos, Una perspectiva biotaxonómica.</issue-title><source>Ediciones Sur, La Plata</source>, <fpage>569</fpage>–<lpage>580</lpage>.</mixed-citation></ref><ref id="B43"><mixed-citation xmlns:xlink="http://www.w3.org/1999/xlink" xlink:type="simple"><person-group><name name-style="western"><surname>Kury</surname><given-names>AB</given-names></name></person-group> (<year>2003</year>) <article-title>Annotated catalogue of the <tp:taxon-name><tp:taxon-name-part taxon-name-part-type="suborder">Laniatores</tp:taxon-name-part></tp:taxon-name> of the New Word (<tp:taxon-name><tp:taxon-name-part taxon-name-part-type="class">Arachnida</tp:taxon-name-part></tp:taxon-name>, <tp:taxon-name><tp:taxon-name-part taxon-name-part-type="order">Opiliones</tp:taxon-name-part></tp:taxon-name>). Revista Ibérica de Aracnologia.</article-title><source>Volumen especial monográfico</source><volume>1</volume>: <fpage>5</fpage>–<lpage>337</lpage>.</mixed-citation></ref><ref id="B30"><mixed-citation xmlns:xlink="http://www.w3.org/1999/xlink" xlink:type="simple"><person-group><name name-style="western"><surname>Hara</surname><given-names>MR</given-names></name><name name-style="western"><surname>Pinto-da-Rocha</surname><given-names>R</given-names></name><name name-style="western"><surname>Kury</surname><given-names>AB</given-names></name></person-group> (<year>2012</year>) <article-title>Revision of <italic><tp:taxon-name><tp:taxon-name-part taxon-name-part-type="genus">Nanophareus</tp:taxon-name-part></tp:taxon-name></italic>, a mysterious harvestman genus from Chile, with descriptions of three new species (<tp:taxon-name><tp:taxon-name-part taxon-name-part-type="order">Opiliones</tp:taxon-name-part></tp:taxon-name>: <tp:taxon-name><tp:taxon-name-part taxon-name-part-type="suborder">Laniatores</tp:taxon-name-part></tp:taxon-name>: <tp:taxon-name><tp:taxon-name-part taxon-name-part-type="family">Gonyleptidae</tp:taxon-name-part></tp:taxon-name>).</article-title><source>Zootaxa</source><volume>3579</volume>: <fpage>37</fpage>–<lpage>66</lpage>. <ext-link xlink:type="simple" ext-link-type="doi" xlink:href="10.11646/zootaxa.3579.1.2">https://doi.org/10.11646/zootaxa.3579.1.2</ext-link></mixed-citation></ref><ref id="B69"><mixed-citation xmlns:xlink="http://www.w3.org/1999/xlink" xlink:type="simple"><person-group><name name-style="western"><surname>Pinto-da-Rocha</surname><given-names>R</given-names></name><name name-style="western"><surname>Benedetti</surname><given-names>A</given-names></name><name name-style="western"><surname>Vasconcelos</surname><given-names>E</given-names></name><name name-style="western"><surname>Hara</surname><given-names>M</given-names></name></person-group> (<year>2012</year>) <article-title>New systematic assignments in <tp:taxon-name><tp:taxon-name-part taxon-name-part-type="superfamily">Gonyleptoidea</tp:taxon-name-part></tp:taxon-name> (<tp:taxon-name><tp:taxon-name-part taxon-name-part-type="class">Arachnida</tp:taxon-name-part></tp:taxon-name>, <tp:taxon-name><tp:taxon-name-part taxon-name-part-type="order">Opiliones</tp:taxon-name-part></tp:taxon-name>, <tp:taxon-name><tp:taxon-name-part taxon-name-part-type="suborder">Laniatores</tp:taxon-name-part></tp:taxon-name>).</article-title><source>ZooKeys</source><volume>198</volume>: <fpage>25</fpage>–<lpage>68</lpage>. <ext-link xlink:type="simple" ext-link-type="doi" xlink:href="10.3897/zookeys.198.2337">https://doi.org/10.3897/zookeys.198.2337</ext-link></mixed-citation></ref><ref id="B70"><mixed-citation xmlns:xlink="http://www.w3.org/1999/xlink" xlink:type="simple"><person-group><name name-style="western"><surname>Pinto-da-Rocha</surname><given-names>R</given-names></name><name name-style="western"><surname>Bragagnolo</surname><given-names>C</given-names></name><name name-style="western"><surname>Marques</surname><given-names>FPL</given-names></name><name name-style="western"><surname>Junior</surname><given-names>MA</given-names></name></person-group> (<year>2014</year>) <article-title>Phylogeny of harvestmen family <tp:taxon-name><tp:taxon-name-part taxon-name-part-type="family">Gonyleptidae</tp:taxon-name-part></tp:taxon-name> inferred from a multilocus approach (<tp:taxon-name><tp:taxon-name-part taxon-name-part-type="class">Arachnida</tp:taxon-name-part></tp:taxon-name>: <tp:taxon-name><tp:taxon-name-part taxon-name-part-type="order">Opiliones</tp:taxon-name-part></tp:taxon-name>).</article-title><source>Cladistics</source><volume>20</volume>(<issue>5</issue>): <fpage>519</fpage>–<lpage>539</lpage>. <ext-link xlink:type="simple" ext-link-type="doi" xlink:href="10.1111/cla.12065">https://doi.org/10.1111/cla.12065</ext-link></mixed-citation></ref><ref id="B28"><mixed-citation xmlns:xlink="http://www.w3.org/1999/xlink" xlink:type="simple"><person-group><name name-style="western"><surname>Hara</surname><given-names>MR</given-names></name></person-group> (<year>2016</year>) <article-title>Cladistic analysis and description of three new species of the Chilean genus <italic><tp:taxon-name><tp:taxon-name-part taxon-name-part-type="genus">Nanophareus</tp:taxon-name-part></tp:taxon-name></italic> (<tp:taxon-name><tp:taxon-name-part taxon-name-part-type="order">Opiliones</tp:taxon-name-part></tp:taxon-name>: <tp:taxon-name><tp:taxon-name-part taxon-name-part-type="family">Gonyleptidae</tp:taxon-name-part></tp:taxon-name>: <tp:taxon-name><tp:taxon-name-part taxon-name-part-type="subfamily">Pachylinae</tp:taxon-name-part></tp:taxon-name>).</article-title><source>Zootaxa</source><volume>4105</volume>: <fpage>101</fpage>–<lpage>123</lpage>. <ext-link xlink:type="simple" ext-link-type="doi" xlink:href="10.11646/zootaxa.4105.2.1">https://doi.org/10.11646/zootaxa.4105.2.1</ext-link></mixed-citation></ref><ref id="B41"><mixed-citation xmlns:xlink="http://www.w3.org/1999/xlink" xlink:type="simple"><person-group><name name-style="western"><surname>Kury</surname><given-names>AB</given-names></name><name name-style="western"><surname>Mendes</surname><given-names>AC</given-names></name><name name-style="western"><surname>Cardoso</surname><given-names>L</given-names></name><name name-style="western"><surname>Kury</surname><given-names>MS</given-names></name><name name-style="western"><surname>Granado Ade</surname><given-names>A</given-names></name><name name-style="western"><surname>Giribet</surname><given-names>G</given-names></name></person-group> (<year>2020b</year>) World Catalogue of <tp:taxon-name><tp:taxon-name-part taxon-name-part-type="order">Opiliones</tp:taxon-name-part></tp:taxon-name>. WCO-Lite version 1.2.1. <ext-link xlink:type="simple" ext-link-type="uri" xlink:href="https://wcolite.com/">https://wcolite.com/</ext-link></mixed-citation></ref><ref id="B12"><mixed-citation xmlns:xlink="http://www.w3.org/1999/xlink" xlink:type="simple"><person-group><name name-style="western"><surname>Canals</surname><given-names>J</given-names></name></person-group> (<year>1936</year>) <article-title>Los <tp:taxon-name><tp:taxon-name-part taxon-name-part-type="order">Opiliones</tp:taxon-name-part></tp:taxon-name> de Chile.</article-title><source>Revista Chilena de Historia Natural</source><volume>39</volume>: <fpage>68</fpage>–<lpage>71</lpage>.</mixed-citation></ref><ref id="B84"><mixed-citation xmlns:xlink="http://www.w3.org/1999/xlink" xlink:type="simple"><person-group><name name-style="western"><surname>Roewer</surname><given-names>CF</given-names></name></person-group> (<year>1961</year>) <tp:taxon-name><tp:taxon-name-part taxon-name-part-type="order">Opiliones</tp:taxon-name-part></tp:taxon-name> aus Süd-Chile. Senckenbergiana Biologica 42(1/2): 99–105.</mixed-citation></ref></ref-list></tp:taxon-treatment>
