# Supplementary material for: Revision of the southern Andean genus Sadocus Sørensen, 1886 (Opiliones, Gonyleptidae, Pachylinae)
Source: Zookeys. 2021 Mar 22;1025:91–137. doi: 10.3897/zookeys.1025.57806 (PMC8007552; doi:10.3897/zookeys.1025.57806)
Supplement: XML Treatment for Sadocus allermayeri [file zookeys.1025.57806-treatment7.xml]

<!DOCTYPE tp:taxon-treatment
  PUBLIC "-//TaxonX//DTD Taxonomic Treatment Publishing DTD v0 20100105//EN" "tax-treatment-NSO.dtd">
<tp:taxon-treatment xmlns:tp="http://www.plazi.org/taxpub"><tp:treatment-meta><kwd-group><label>Taxon classification</label><kwd><named-content xmlns:xlink="http://www.w3.org/1999/xlink" content-type="kingdom">Animalia</named-content></kwd><kwd><named-content xmlns:xlink="http://www.w3.org/1999/xlink" content-type="order">Opiliones</named-content></kwd><kwd><named-content xmlns:xlink="http://www.w3.org/1999/xlink" content-type="family">Gonyleptidae</named-content></kwd></kwd-group><mixed-citation publication-type="journal"><person-group><name><surname>Pessoa-Silva</surname><given-names>Marília</given-names></name><name><surname>Hara</surname><given-names>Marcos Ryotaro</given-names></name><name><surname>Pinto-da-Rocha</surname><given-names>Ricardo</given-names></name></person-group><article-title>Revision of the southern Andean genus <italic><tp:taxon-name><tp:taxon-name-part taxon-name-part-type="genus" reg="Sadocus">Sadocus</tp:taxon-name-part></tp:taxon-name></italic> Sørensen, 1886 (<tp:taxon-name><tp:taxon-name-part taxon-name-part-type="order">Opiliones</tp:taxon-name-part></tp:taxon-name>, <tp:taxon-name><tp:taxon-name-part taxon-name-part-type="family">Gonyleptidae</tp:taxon-name-part></tp:taxon-name>, <tp:taxon-name><tp:taxon-name-part taxon-name-part-type="subfamily">Pachylinae</tp:taxon-name-part></tp:taxon-name>)</article-title><source>Zookeys</source><day>22</day><month>3</month><year>2021</year><volume>1025</volume><fpage>91</fpage><lpage>137</lpage><pub-id pub-id-type="doi">10.3897/zookeys.1025.57806</pub-id></mixed-citation></tp:treatment-meta><tp:nomenclature><tp:taxon-name><object-id xmlns:xlink="http://www.w3.org/1999/xlink" content-type="arpha" xlink:type="simple">58C3DA4A-F326-595B-8CA8-23C16A1CEDA2</object-id>
              <tp:taxon-name-part taxon-name-part-type="genus" reg="Sadocus">Sadocus</tp:taxon-name-part>
              <tp:taxon-name-part taxon-name-part-type="species" reg="allermayeri">allermayeri</tp:taxon-name-part>
            </tp:taxon-name><tp:taxon-authority>(Mello-Leitão, 1945)</tp:taxon-authority><tp:nomenclature-citation-list><tp:nomenclature-citation><tp:taxon-name>
                  <tp:taxon-name-part taxon-name-part-type="genus" reg="Carampangue">Carampangue</tp:taxon-name-part> <tp:taxon-name-part taxon-name-part-type="species" reg="allermayeri">allermayeri</tp:taxon-name-part></tp:taxon-name><comment>Mello-Leitão, 1945: 158 [<abbrev xmlns:xlink="http://www.w3.org/1999/xlink" xlink:title="description" id="ABBRID0EDXHK" xlink:type="simple">desc</abbrev>]; <xref ref-type="bibr" rid="B92">Soares and Soares 1954</xref>: 241 [<abbrev xmlns:xlink="http://www.w3.org/1999/xlink" xlink:title="catalogue" id="ABBRID0ELXHK" xlink:type="simple">cat</abbrev>]; <xref ref-type="bibr" rid="B15">Cekalovic 1968</xref>: 7 [<abbrev xmlns:xlink="http://www.w3.org/1999/xlink" xlink:title="catalogue" id="ABBRID0ETXHK" xlink:type="simple">cat</abbrev>]; 1985: 16 [<abbrev xmlns:xlink="http://www.w3.org/1999/xlink" xlink:title="catalogue" id="ABBRID0EXXHK" xlink:type="simple">cat</abbrev>] (type material <named-content xmlns:xlink="http://www.w3.org/1999/xlink" content-type="dwc:institutional_code" xlink:type="simple">MNRJ</named-content>, 1 <abbrev xmlns:xlink="http://www.w3.org/1999/xlink" xlink:title="male" id="ABBRID0EDYHK" xlink:type="simple">ma</abbrev> &amp; 1 <abbrev xmlns:xlink="http://www.w3.org/1999/xlink" xlink:title="female" id="ABBRID0EHYHK" xlink:type="simple">fe</abbrev> syntypes, destroyed, not examined).</comment></tp:nomenclature-citation><tp:nomenclature-citation><tp:taxon-name>
                  <tp:taxon-name-part taxon-name-part-type="genus" reg="Sadocus">Sadocus</tp:taxon-name-part> <tp:taxon-name-part taxon-name-part-type="species" reg="allermayeri">allermayeri</tp:taxon-name-part></tp:taxon-name><comment>: Kury, 2003: 191 [<abbrev xmlns:xlink="http://www.w3.org/1999/xlink" xlink:title="catalogue" id="ABBRID0EYYHK" xlink:type="simple">cat</abbrev>]; <xref ref-type="bibr" rid="B41">Kury et al. 2020b</xref> [<abbrev xmlns:xlink="http://www.w3.org/1999/xlink" xlink:title="catalogue" id="ABBRID0EAZHK" xlink:type="simple">cat</abbrev>].</comment></tp:nomenclature-citation></tp:nomenclature-citation-list></tp:nomenclature><tp:treatment-sec sec-type="type locality" id="SECID0EEZHK"><title>Type locality.</title><p>Chile. Región de Biobío. Concepción. Concepción.</p></tp:treatment-sec><tp:treatment-sec sec-type="Taxonomic notes" id="SECID0EJZHK"><title>Taxonomic notes.</title><p>The type material, belonging to <named-content xmlns:xlink="http://www.w3.org/1999/xlink" content-type="dwc:institutional_code" xlink:type="simple">MNRJ</named-content>, was lost in the fire that destroyed most of the arachnid collection (Kury, pers. comm.; <xref ref-type="bibr" rid="B37">Kury et al. 2018</xref>). The original description is poor for modern standards and it has no illustrations. However, the description allows to be diagnosed by: the presence of scutal area IV on dorsal scutum, coxa IV with one prodorsal apical bifid apophysis; trochanter IV with one retro-basal apophysis and three proapical apophyses. <italic><tp:taxon-name><tp:taxon-name-part taxon-name-part-type="genus" reg="Sadocus">Sadocus</tp:taxon-name-part> <tp:taxon-name-part taxon-name-part-type="species" reg="asperatus">asperatus</tp:taxon-name-part></tp:taxon-name></italic>, <italic><tp:taxon-name><tp:taxon-name-part taxon-name-part-type="genus" reg="Sadocus">S. dilatatus</tp:taxon-name-part></tp:taxon-name></italic>, and <italic><tp:taxon-name><tp:taxon-name-part taxon-name-part-type="genus" reg="Sadocus">S.</tp:taxon-name-part> <tp:taxon-name-part taxon-name-part-type="species" reg="ingens">ingens</tp:taxon-name-part></tp:taxon-name></italic> have the scutal area IV in dorsal scutum and coxa IV with a bifid prodorsal apical apophysis; but none of them has three apical apophyses on trochanter IV. The only species with four scutal areas on the dorsal scutum and trochanter IV with three apical apophyses is <italic><tp:taxon-name><tp:taxon-name-part taxon-name-part-type="genus" reg="Sadocus">S.</tp:taxon-name-part> <tp:taxon-name-part taxon-name-part-type="species" reg="funestus">funestus</tp:taxon-name-part></tp:taxon-name></italic>, but the prodorsal apical apophysis on coxa IV is uniramous. Assuming that the description is correct, it implies that this is a valid species that we have not yet located among the material gathered for this revision of <italic><tp:taxon-name><tp:taxon-name-part taxon-name-part-type="genus" reg="Sadocus">Sadocus</tp:taxon-name-part></tp:taxon-name></italic>.</p><fig id="F11" position="float" orientation="portrait"><object-id xmlns:xlink="http://www.w3.org/1999/xlink" content-type="doi" xlink:type="simple">10.3897/zookeys.1025.57806.figure11</object-id><object-id xmlns:xlink="http://www.w3.org/1999/xlink" content-type="arpha" xlink:type="simple">6F5F0CFE-5AA4-527D-A655-7585A85BF6E4</object-id><label>Figure 11.</label><caption><p>Distal part of penis <italic><tp:taxon-name><tp:taxon-name-part taxon-name-part-type="genus" reg="Sadocus">Sadocus</tp:taxon-name-part></tp:taxon-name></italic> and <italic><tp:taxon-name><tp:taxon-name-part taxon-name-part-type="genus" reg="Discocyrtus">Discocyrtus</tp:taxon-name-part></tp:taxon-name></italic>, dorsal and ventral views, respectively <bold>A, B</bold><italic><tp:taxon-name><tp:taxon-name-part taxon-name-part-type="genus" reg="Sadocus">S.</tp:taxon-name-part> <tp:taxon-name-part taxon-name-part-type="species" reg="asperatus">asperatus</tp:taxon-name-part></tp:taxon-name></italic>, macrosetae colorized and numbered <bold>C, D</bold><italic><tp:taxon-name><tp:taxon-name-part taxon-name-part-type="genus" reg="Sadocus">S.</tp:taxon-name-part> <tp:taxon-name-part taxon-name-part-type="species" reg="ingens">ingens</tp:taxon-name-part></tp:taxon-name></italic><bold>E, F</bold><italic><tp:taxon-name><tp:taxon-name-part taxon-name-part-type="genus" reg="Sadocus">S.</tp:taxon-name-part> <tp:taxon-name-part taxon-name-part-type="species" reg="polyacanthus">polyacanthus</tp:taxon-name-part></tp:taxon-name></italic><bold>G, H</bold><italic><tp:taxon-name><tp:taxon-name-part taxon-name-part-type="genus" reg="Sadocus">S.</tp:taxon-name-part> <tp:taxon-name-part taxon-name-part-type="species" reg="dilatatus">dilatatus</tp:taxon-name-part></tp:taxon-name></italic><bold>I, J</bold><italic><tp:taxon-name><tp:taxon-name-part taxon-name-part-type="genus" reg="Sadocus">S.</tp:taxon-name-part> <tp:taxon-name-part taxon-name-part-type="species" reg="funestus">funestus</tp:taxon-name-part></tp:taxon-name></italic><bold>K, L</bold><italic><tp:taxon-name><tp:taxon-name-part taxon-name-part-type="genus" reg="Discocyrtus">D.</tp:taxon-name-part> <tp:taxon-name-part taxon-name-part-type="species" reg="catharinensis">catharinensis</tp:taxon-name-part></tp:taxon-name></italic>. Scale bar of drawings: 0.1mm.</p></caption><graphic xmlns:xlink="http://www.w3.org/1999/xlink" xlink:href="zookeys-1025-091-g011.jpg" position="float" orientation="portrait" xlink:type="simple" id="oo_522921.jpg"><uri content-type="original_file" xlink:type="simple">https://binary.pensoft.net/fig/522921</uri></graphic></fig><fig id="F12" position="float" orientation="portrait"><object-id xmlns:xlink="http://www.w3.org/1999/xlink" content-type="doi" xlink:type="simple">10.3897/zookeys.1025.57806.figure12</object-id><object-id xmlns:xlink="http://www.w3.org/1999/xlink" content-type="arpha" xlink:type="simple">1A095BAC-BFF1-5A45-9E85-609B7462C1C7</object-id><label>Figure 12.</label><caption><p>Distal part of ovipositor of <italic><tp:taxon-name><tp:taxon-name-part taxon-name-part-type="genus" reg="Sadocus">Sadocus</tp:taxon-name-part></tp:taxon-name></italic><bold>A–C</bold><italic><tp:taxon-name><tp:taxon-name-part taxon-name-part-type="genus" reg="Sadocus">S.</tp:taxon-name-part> <tp:taxon-name-part taxon-name-part-type="species" reg="asperatus">asperatus</tp:taxon-name-part></tp:taxon-name></italic><bold>A</bold> upper view <bold>B</bold> villi <bold>C</bold> setae <bold>D–F</bold><italic><tp:taxon-name><tp:taxon-name-part taxon-name-part-type="genus" reg="Sadocus">S.</tp:taxon-name-part> <tp:taxon-name-part taxon-name-part-type="species" reg="funestus">funestus</tp:taxon-name-part></tp:taxon-name></italic><bold>D</bold> upper view <bold>E</bold> lateral view <bold>F</bold> seta <bold>G–I</bold><italic><tp:taxon-name><tp:taxon-name-part taxon-name-part-type="genus" reg="Sadocus">S.</tp:taxon-name-part> <tp:taxon-name-part taxon-name-part-type="species" reg="ingens">ingens</tp:taxon-name-part></tp:taxon-name></italic><bold>G</bold> upper view <bold>H, I</bold> setae <bold>J–L</bold><italic><tp:taxon-name><tp:taxon-name-part taxon-name-part-type="genus" reg="Sadocus">S.</tp:taxon-name-part> <tp:taxon-name-part taxon-name-part-type="species" reg="polyacanthus">polyacanthus</tp:taxon-name-part></tp:taxon-name></italic><bold>J</bold> upper view <bold>K</bold> lateral view <bold>L</bold> setae.</p></caption><graphic xmlns:xlink="http://www.w3.org/1999/xlink" xlink:href="zookeys-1025-091-g012.jpg" position="float" orientation="portrait" xlink:type="simple" id="oo_522922.jpg"><uri content-type="original_file" xlink:type="simple">https://binary.pensoft.net/fig/522922</uri></graphic></fig></tp:treatment-sec><ref-list><ref id="B92"><mixed-citation xmlns:xlink="http://www.w3.org/1999/xlink" xlink:type="simple"><person-group><name name-style="western"><surname>Soares</surname><given-names>BAM</given-names></name><name name-style="western"><surname>Soares</surname><given-names>HEM</given-names></name></person-group> (<year>1954</year>) <article-title>Monografia dos gêneros de opiliões neotrópicos III.</article-title><source>Arquivos de zoologia do Estado de São Paulo</source><volume>8</volume>(<issue>9</issue>): <fpage>225</fpage>–<lpage>302</lpage>.</mixed-citation></ref><ref id="B15"><mixed-citation xmlns:xlink="http://www.w3.org/1999/xlink" xlink:type="simple"><person-group><name name-style="western"><surname>Cekalovic-K</surname><given-names>TN</given-names></name></person-group> (<year>1968</year>) <article-title>Conocimiento actual de los <tp:taxon-name><tp:taxon-name-part taxon-name-part-type="order">opiliones</tp:taxon-name-part></tp:taxon-name> chilenos.</article-title><source>Noticiario Mensual</source><volume>12</volume>(<issue>138</issue>): <fpage>5</fpage>–<lpage>11</lpage>.</mixed-citation></ref><ref id="B41"><mixed-citation xmlns:xlink="http://www.w3.org/1999/xlink" xlink:type="simple"><person-group><name name-style="western"><surname>Kury</surname><given-names>AB</given-names></name><name name-style="western"><surname>Mendes</surname><given-names>AC</given-names></name><name name-style="western"><surname>Cardoso</surname><given-names>L</given-names></name><name name-style="western"><surname>Kury</surname><given-names>MS</given-names></name><name name-style="western"><surname>Granado Ade</surname><given-names>A</given-names></name><name name-style="western"><surname>Giribet</surname><given-names>G</given-names></name></person-group> (<year>2020b</year>) World Catalogue of <tp:taxon-name><tp:taxon-name-part taxon-name-part-type="order">Opiliones</tp:taxon-name-part></tp:taxon-name>. WCO-Lite version 1.2.1. <ext-link xlink:type="simple" ext-link-type="uri" xlink:href="https://wcolite.com/">https://wcolite.com/</ext-link></mixed-citation></ref><ref id="B37"><mixed-citation xmlns:xlink="http://www.w3.org/1999/xlink" xlink:type="simple"><person-group><name name-style="western"><surname>Kury</surname><given-names>AB</given-names></name><name name-style="western"><surname>Giupponi</surname><given-names>APL</given-names></name><name name-style="western"><surname>Mendes</surname><given-names>AC</given-names></name></person-group> (<year>2018</year>) <article-title>Immolation of Museu Nacional, Rio de Janeiro – unforgettable ﬁre and irreplaceable loss.</article-title><source>Journal of Arachnology</source><volume>46</volume>: <fpage>556</fpage>–<lpage>558</lpage>. <ext-link xlink:type="simple" ext-link-type="doi" xlink:href="10.1636/JoA-S-18-094.1">https://doi.org/10.1636/JoA-S-18-094.1</ext-link></mixed-citation></ref></ref-list></tp:taxon-treatment>
