# Supplementary material for: Revision of the southern Andean genus Sadocus Sørensen, 1886 (Opiliones, Gonyleptidae, Pachylinae)
Source: Zookeys. 2021 Mar 22;1025:91–137. doi: 10.3897/zookeys.1025.57806 (PMC8007552; doi:10.3897/zookeys.1025.57806)
Supplement: XML Treatment for Discocyrtus catharinensis [file zookeys.1025.57806-treatment9.xml]

<!DOCTYPE tp:taxon-treatment
  PUBLIC "-//TaxonX//DTD Taxonomic Treatment Publishing DTD v0 20100105//EN" "tax-treatment-NSO.dtd">
<tp:taxon-treatment xmlns:tp="http://www.plazi.org/taxpub"><tp:treatment-meta><kwd-group><label>Taxon classification</label><kwd><named-content xmlns:xlink="http://www.w3.org/1999/xlink" content-type="kingdom">Animalia</named-content></kwd><kwd><named-content xmlns:xlink="http://www.w3.org/1999/xlink" content-type="order">Opiliones</named-content></kwd><kwd><named-content xmlns:xlink="http://www.w3.org/1999/xlink" content-type="family">Gonyleptidae</named-content></kwd></kwd-group><mixed-citation publication-type="journal"><person-group><name><surname>Pessoa-Silva</surname><given-names>Marília</given-names></name><name><surname>Hara</surname><given-names>Marcos Ryotaro</given-names></name><name><surname>Pinto-da-Rocha</surname><given-names>Ricardo</given-names></name></person-group><article-title>Revision of the southern Andean genus <italic><tp:taxon-name><tp:taxon-name-part taxon-name-part-type="genus" reg="Sadocus">Sadocus</tp:taxon-name-part></tp:taxon-name></italic> Sørensen, 1886 (<tp:taxon-name><tp:taxon-name-part taxon-name-part-type="order">Opiliones</tp:taxon-name-part></tp:taxon-name>, <tp:taxon-name><tp:taxon-name-part taxon-name-part-type="family">Gonyleptidae</tp:taxon-name-part></tp:taxon-name>, <tp:taxon-name><tp:taxon-name-part taxon-name-part-type="subfamily">Pachylinae</tp:taxon-name-part></tp:taxon-name>)</article-title><source>Zookeys</source><day>22</day><month>3</month><year>2021</year><volume>1025</volume><fpage>91</fpage><lpage>137</lpage><pub-id pub-id-type="doi">10.3897/zookeys.1025.57806</pub-id></mixed-citation></tp:treatment-meta><tp:nomenclature><tp:taxon-name><object-id xmlns:xlink="http://www.w3.org/1999/xlink" content-type="arpha" xlink:type="simple">ABA35B77-81CE-5BC4-9A34-D4550C96221E</object-id>
              <tp:taxon-name-part taxon-name-part-type="genus" reg="Discocyrtus">Discocyrtus</tp:taxon-name-part>
              <tp:taxon-name-part taxon-name-part-type="species" reg="catharinensis">catharinensis</tp:taxon-name-part>
            </tp:taxon-name><tp:taxon-authority>(Mello-Leitão, 1923)</tp:taxon-authority><xref ref-type="fig" rid="F11">Figure 11K, L</xref><tp:nomenclature-citation-list><tp:nomenclature-citation><tp:taxon-name>
                  <tp:taxon-name-part taxon-name-part-type="genus" reg="Sadocus">Sadocus</tp:taxon-name-part> <tp:taxon-name-part taxon-name-part-type="species" reg="catharinensis">catharinensis</tp:taxon-name-part></tp:taxon-name><comment>Mello-Leitão, 1923: 152 [<abbrev xmlns:xlink="http://www.w3.org/1999/xlink" xlink:title="description" id="ABBRID0EEJAM" xlink:type="simple">desc</abbrev>]; B. <xref ref-type="bibr" rid="B89">Soares 1944a</xref>: 166 [<abbrev xmlns:xlink="http://www.w3.org/1999/xlink" xlink:title="systematic discussion" id="ABBRID0EMJAM" xlink:type="simple">syst</abbrev>]; 1944b: 222 [<abbrev xmlns:xlink="http://www.w3.org/1999/xlink" xlink:title="citation" id="ABBRID0EQJAM" xlink:type="simple">cit</abbrev>]; 1945: 364 [<abbrev xmlns:xlink="http://www.w3.org/1999/xlink" xlink:title="catalogue" id="ABBRID0EUJAM" xlink:type="simple">cat</abbrev>]; <xref ref-type="bibr" rid="B93">Soares and Soares 1949</xref>: 211 [<abbrev xmlns:xlink="http://www.w3.org/1999/xlink" xlink:title="catalogue" id="ABBRID0E3JAM" xlink:type="simple">cat</abbrev>]; H. <xref ref-type="bibr" rid="B95">Soares 1966</xref>: 90 [<abbrev xmlns:xlink="http://www.w3.org/1999/xlink" xlink:title="catalogue" id="ABBRID0EEKAM" xlink:type="simple">cat</abbrev>] (Types <named-content xmlns:xlink="http://www.w3.org/1999/xlink" content-type="dwc:institutional_code" xlink:type="simple">MNRJ</named-content> 1510, syntypes examined by detailed photographs).</comment></tp:nomenclature-citation><tp:nomenclature-citation><tp:taxon-name>
                  <tp:taxon-name-part taxon-name-part-type="genus" reg="Parasadocus">Parasadocus</tp:taxon-name-part> <tp:taxon-name-part taxon-name-part-type="species" reg="catharinensis">catharinensis</tp:taxon-name-part></tp:taxon-name><comment>: Mello-Leitão, 1927: 8 [<abbrev xmlns:xlink="http://www.w3.org/1999/xlink" xlink:title="systematic discussion" id="ABBRID0E4KAM" xlink:type="simple">syst</abbrev>]; <xref ref-type="bibr" rid="B81">Roewer 1930</xref>: 425 [<abbrev xmlns:xlink="http://www.w3.org/1999/xlink" xlink:title="redescription" id="ABBRID0EFLAM" xlink:type="simple">rdesc</abbrev>]; <xref ref-type="bibr" rid="B51">Mello-Leitão 1932</xref>: 329 [<abbrev xmlns:xlink="http://www.w3.org/1999/xlink" xlink:title="redescription" id="ABBRID0ENLAM" xlink:type="simple">rdesc</abbrev>].</comment></tp:nomenclature-citation><tp:nomenclature-citation><tp:taxon-name>
                  <tp:taxon-name-part taxon-name-part-type="genus" reg="Discocyrtus">Discocyrtus</tp:taxon-name-part> <tp:taxon-name-part taxon-name-part-type="species" reg="catharinensis">catharinensis</tp:taxon-name-part></tp:taxon-name><comment>: Soares &amp; Soares, 1987: 458, figs 3–6 [<abbrev xmlns:xlink="http://www.w3.org/1999/xlink" xlink:title="systematic discussion" id="ABBRID0E5LAM" xlink:type="simple">syst</abbrev>, <abbrev xmlns:xlink="http://www.w3.org/1999/xlink" xlink:title="redescription" id="ABBRID0ECMAM" xlink:type="simple">rdesc</abbrev>].</comment></tp:nomenclature-citation><tp:nomenclature-citation><tp:taxon-name>
                  <tp:taxon-name-part taxon-name-part-type="genus" reg="Sadocus">Sadocus</tp:taxon-name-part> <tp:taxon-name-part taxon-name-part-type="species" reg="aquifugus">aquifugus</tp:taxon-name-part></tp:taxon-name><comment>Mello-Leitão, 1931a: 136, fig 8 [<abbrev xmlns:xlink="http://www.w3.org/1999/xlink" xlink:title="description" id="ABBRID0ETMAM" xlink:type="simple">desc</abbrev>]; 1935: 106 [<abbrev xmlns:xlink="http://www.w3.org/1999/xlink" xlink:title="citation" id="ABBRID0EXMAM" xlink:type="simple">cit</abbrev>] (Types <named-content xmlns:xlink="http://www.w3.org/1999/xlink" content-type="dwc:institutional_code" xlink:type="simple">MNRJ</named-content> 11390 syntypes, male genitalia examined by photographs).</comment></tp:nomenclature-citation><tp:nomenclature-citation><tp:taxon-name>
                  <tp:taxon-name-part taxon-name-part-type="genus" reg="Gonyleptes">Gonyleptes</tp:taxon-name-part> <tp:taxon-name-part taxon-name-part-type="species" reg="pugilator">pugilator</tp:taxon-name-part></tp:taxon-name><comment>Mello-Leitão, 1932: 303, fig 163 [<abbrev xmlns:xlink="http://www.w3.org/1999/xlink" xlink:title="description" id="ABBRID0EQNAM" xlink:type="simple">desc</abbrev>]; B. <xref ref-type="bibr" rid="B90">Soares 1944b</xref>: 222 [<abbrev xmlns:xlink="http://www.w3.org/1999/xlink" xlink:title="citation" id="ABBRID0EYNAM" xlink:type="simple">cit</abbrev>]; <xref ref-type="bibr" rid="B93">Soares and Soares 1949</xref>: 180 [<abbrev xmlns:xlink="http://www.w3.org/1999/xlink" xlink:title="catalogue" id="ABBRID0EAOAM" xlink:type="simple">cat</abbrev>] (Type <named-content xmlns:xlink="http://www.w3.org/1999/xlink" content-type="dwc:institutional_code" xlink:type="simple">MNRJ</named-content> – lost).</comment></tp:nomenclature-citation><tp:nomenclature-citation><tp:taxon-name>
                  <tp:taxon-name-part taxon-name-part-type="genus" reg="Gonyleptes">Gonyleptes</tp:taxon-name-part> <tp:taxon-name-part taxon-name-part-type="species" reg="acanthopus">acanthopus</tp:taxon-name-part></tp:taxon-name><comment>Mello-Leitão, 1945: 156 [<abbrev xmlns:xlink="http://www.w3.org/1999/xlink" xlink:title="citation" id="ABBRID0EZOAM" xlink:type="simple">cit</abbrev>] [nec <xref ref-type="bibr" rid="B72">Quoy and Gaimard 1824</xref>] – misidentification: <xref ref-type="bibr" rid="B87">Soares and Soares 1987</xref>].</comment></tp:nomenclature-citation><tp:nomenclature-citation><tp:taxon-name>
                  <tp:taxon-name-part taxon-name-part-type="genus" reg="Lycomedicus">Lycomedicus</tp:taxon-name-part> <tp:taxon-name-part taxon-name-part-type="species" reg="brasiliensis">brasiliensis</tp:taxon-name-part></tp:taxon-name><comment>Soares &amp; Soares, 1949: 52, figs 6–8 [<abbrev xmlns:xlink="http://www.w3.org/1999/xlink" xlink:title="description" id="ABBRID0ESPAM" xlink:type="simple">desc</abbrev>]; 1954: 271 [<abbrev xmlns:xlink="http://www.w3.org/1999/xlink" xlink:title="catalogue" id="ABBRID0EWPAM" xlink:type="simple">cat</abbrev>] (type material – old collection <abbrev xmlns:xlink="http://www.w3.org/1999/xlink" xlink:title="Carlos Nicolau Gofferjé Private Collection was transferred to Museu de Zoologia, Universidade de São Paulo, São Paulo, Brazil (R. Pinto-da-Rocha)" id="ABBRID0E1PAM" xlink:type="simple">CGPC</abbrev>, 1 <abbrev xmlns:xlink="http://www.w3.org/1999/xlink" xlink:title="male" id="ABBRID0E5PAM" xlink:type="simple">ma</abbrev>, 1 <abbrev xmlns:xlink="http://www.w3.org/1999/xlink" xlink:title="female" id="ABBRID0ECQAM" xlink:type="simple">fe</abbrev> – <named-content xmlns:xlink="http://www.w3.org/1999/xlink" content-type="dwc:institutional_code" xlink:type="simple">MZSP</named-content> 36165, holotype, <named-content xmlns:xlink="http://www.w3.org/1999/xlink" content-type="dwc:institutional_code" xlink:type="simple">MZSP</named-content> 1029 paratype, examined). syn. nov.</comment></tp:nomenclature-citation><tp:nomenclature-citation><tp:taxon-name>
                  <tp:taxon-name-part taxon-name-part-type="genus" reg="Sadocus">Sadocus</tp:taxon-name-part> <tp:taxon-name-part taxon-name-part-type="species" reg="brasiliensis">brasiliensis</tp:taxon-name-part></tp:taxon-name><comment>: Kury, 2003: 191 [<abbrev xmlns:xlink="http://www.w3.org/1999/xlink" xlink:title="catalogue" id="ABBRID0EDRAM" xlink:type="simple">cat</abbrev>]; <xref ref-type="bibr" rid="B41">Kury et al. 2020b</xref> [<abbrev xmlns:xlink="http://www.w3.org/1999/xlink" xlink:title="catalogue" id="ABBRID0ELRAM" xlink:type="simple">cat</abbrev>].</comment></tp:nomenclature-citation></tp:nomenclature-citation-list></tp:nomenclature><tp:treatment-sec sec-type="material" id="SECID0EPRAM"><title>Material examined.</title><p>Brazil, Paraná, <italic><tp:taxon-name><tp:taxon-name-part taxon-name-part-type="genus" reg="Piraquara">Piraquara</tp:taxon-name-part></tp:taxon-name></italic>, Banhado, IV.1946, Goffergé <abbrev xmlns:xlink="http://www.w3.org/1999/xlink" xlink:title="collected" id="ABBRID0E3RAM" xlink:type="simple">coll</abbrev>., 1 <abbrev xmlns:xlink="http://www.w3.org/1999/xlink" xlink:title="male" id="ABBRID0EASAM" xlink:type="simple">ma</abbrev> holotype, 1 <abbrev xmlns:xlink="http://www.w3.org/1999/xlink" xlink:title="female" id="ABBRID0EESAM" xlink:type="simple">fe</abbrev> paratype (<named-content xmlns:xlink="http://www.w3.org/1999/xlink" content-type="dwc:institutional_code" xlink:type="simple">MZSP</named-content> 36165); same, 1 <abbrev xmlns:xlink="http://www.w3.org/1999/xlink" xlink:title="male" id="ABBRID0EQSAM" xlink:type="simple">ma</abbrev> paratype (<named-content xmlns:xlink="http://www.w3.org/1999/xlink" content-type="dwc:institutional_code" xlink:type="simple">MZSP</named-content> 1029); Santa Catarina, <italic><tp:taxon-name><tp:taxon-name-part taxon-name-part-type="genus" reg="Joinville">Joinville</tp:taxon-name-part></tp:taxon-name></italic>, III.1947, Goffergé <abbrev xmlns:xlink="http://www.w3.org/1999/xlink" xlink:title="collected" id="ABBRID0EDTAM" xlink:type="simple">coll</abbrev>., 1 <abbrev xmlns:xlink="http://www.w3.org/1999/xlink" xlink:title="male" id="ABBRID0EHTAM" xlink:type="simple">ma</abbrev> (<named-content xmlns:xlink="http://www.w3.org/1999/xlink" content-type="dwc:institutional_code" xlink:type="simple">MZSP</named-content> 36419).</p></tp:treatment-sec><tp:treatment-sec sec-type="type locality" id="SECID0ETTAM"><title>Type locality.</title><p><italic><tp:taxon-name><tp:taxon-name-part taxon-name-part-type="genus" reg="Sadocus">S.</tp:taxon-name-part> <tp:taxon-name-part taxon-name-part-type="species" reg="catharinensis">catharinensis</tp:taxon-name-part></tp:taxon-name></italic> and <italic><tp:taxon-name><tp:taxon-name-part taxon-name-part-type="genus" reg="Sadocus">S.</tp:taxon-name-part> <tp:taxon-name-part taxon-name-part-type="species" reg="aquifugus">aquifugus</tp:taxon-name-part></tp:taxon-name></italic>: BRAZIL. Santa Catarina. <tp:taxon-name><tp:taxon-name-part taxon-name-part-type="genus" reg="Joinville">Joinville</tp:taxon-name-part></tp:taxon-name>. Of <italic><tp:taxon-name><tp:taxon-name-part taxon-name-part-type="genus" reg="Gonyleptes">G.</tp:taxon-name-part> <tp:taxon-name-part taxon-name-part-type="species" reg="pugilator">pugilator</tp:taxon-name-part></tp:taxon-name></italic>: BRAZIL. Santa Catarina. Of <italic><tp:taxon-name><tp:taxon-name-part taxon-name-part-type="genus" reg="Lycomedicus">Lycomedicus</tp:taxon-name-part> <tp:taxon-name-part taxon-name-part-type="species" reg="brasiliensis">brasiliensis</tp:taxon-name-part></tp:taxon-name></italic>: BRAZIL. Paraná. <tp:taxon-name><tp:taxon-name-part taxon-name-part-type="genus" reg="Piraquara">Piraquara</tp:taxon-name-part></tp:taxon-name>: Banhado.</p></tp:treatment-sec><tp:treatment-sec sec-type="Taxonomic notes" id="SECID0ERVAM"><title>Taxonomic notes.</title><p>We examined the type material of <italic><tp:taxon-name><tp:taxon-name-part taxon-name-part-type="genus" reg="Sadocus">Sadocus</tp:taxon-name-part> <tp:taxon-name-part taxon-name-part-type="species" reg="brasiliensis">brasiliensis</tp:taxon-name-part></tp:taxon-name></italic> and its external and penial morphology did not match that of other Chilean species of the genus. Based on its type locality, we examined other Brazilian <tp:taxon-name><tp:taxon-name-part taxon-name-part-type="subfamily">Pachylinae</tp:taxon-name-part></tp:taxon-name> genera and found striking similarities between <italic><tp:taxon-name><tp:taxon-name-part taxon-name-part-type="genus" reg="Sadocus">S.</tp:taxon-name-part> <tp:taxon-name-part taxon-name-part-type="species" reg="brasiliensis">brasiliensis</tp:taxon-name-part></tp:taxon-name></italic> and <italic><tp:taxon-name><tp:taxon-name-part taxon-name-part-type="genus" reg="Discocyrtus">D.</tp:taxon-name-part> <tp:taxon-name-part taxon-name-part-type="species" reg="catharinensis">catharinensis</tp:taxon-name-part></tp:taxon-name></italic>. We examined detailed pictures of the type material kindly shared by Rafael N. Carvalho and additional material from the <named-content xmlns:xlink="http://www.w3.org/1999/xlink" content-type="dwc:institutional_code" xlink:type="simple">MZSP</named-content> collection. Those species are the same, and we propose that <italic><tp:taxon-name><tp:taxon-name-part taxon-name-part-type="genus" reg="Sadocus">S.</tp:taxon-name-part> <tp:taxon-name-part taxon-name-part-type="species" reg="brasiliensis">brasiliensis</tp:taxon-name-part></tp:taxon-name></italic> is the junior synonym of <italic><tp:taxon-name><tp:taxon-name-part taxon-name-part-type="genus" reg="Discocyrtus">D.</tp:taxon-name-part> <tp:taxon-name-part taxon-name-part-type="species" reg="catharinensis">catharinensis</tp:taxon-name-part></tp:taxon-name></italic>. Many <italic><tp:taxon-name><tp:taxon-name-part taxon-name-part-type="genus" reg="Discocyrtus">Discocyrtus</tp:taxon-name-part></tp:taxon-name></italic> spp. have been transferred to revalidated genera or newly created subfamilies, such as <tp:taxon-name><tp:taxon-name-part taxon-name-part-type="subfamily">Roeweriinae</tp:taxon-name-part></tp:taxon-name> (<xref ref-type="bibr" rid="B13">Carvalho and Kury 2018</xref>) or <tp:taxon-name><tp:taxon-name-part taxon-name-part-type="subfamily">Neopachylinae</tp:taxon-name-part></tp:taxon-name> (<xref ref-type="bibr" rid="B14">Carvalho and Kury 2021</xref>). Indeed, the penial features of <italic><tp:taxon-name><tp:taxon-name-part taxon-name-part-type="genus" reg="Discocyrtus">D.</tp:taxon-name-part> <tp:taxon-name-part taxon-name-part-type="species" reg="catharinensis">catharinensis</tp:taxon-name-part></tp:taxon-name></italic> (Fig. 15K, L) resembles those of that subfamily, which is corroborated in the present analysis: <italic><tp:taxon-name><tp:taxon-name-part taxon-name-part-type="genus" reg="Discocyrtus">D.</tp:taxon-name-part> <tp:taxon-name-part taxon-name-part-type="species" reg="catharinensis">catharinensis</tp:taxon-name-part></tp:taxon-name></italic> is the sister species of <italic><tp:taxon-name><tp:taxon-name-part taxon-name-part-type="genus" reg="Roeweria">R.</tp:taxon-name-part> <tp:taxon-name-part taxon-name-part-type="species" reg="bittencourti">bittencourti</tp:taxon-name-part></tp:taxon-name></italic>. Based on male genitalia and leg IV (see <xref ref-type="bibr" rid="B13">Carvalho and Kury 2018</xref>), <italic><tp:taxon-name><tp:taxon-name-part taxon-name-part-type="genus" reg="Discocyrtus">D.</tp:taxon-name-part> <tp:taxon-name-part taxon-name-part-type="species" reg="catharinensis">catharinensis</tp:taxon-name-part></tp:taxon-name></italic> seems to belong to <italic><tp:taxon-name><tp:taxon-name-part taxon-name-part-type="genus" reg="Discocyrtanus">Discocyrtanus</tp:taxon-name-part></tp:taxon-name></italic> Roewer, 1929. However, because there is an ongoing study revising <italic><tp:taxon-name><tp:taxon-name-part taxon-name-part-type="genus" reg="Discocyrtus">Discocyrtus</tp:taxon-name-part></tp:taxon-name></italic> conducted by Rafael N. Carvalho (<named-content xmlns:xlink="http://www.w3.org/1999/xlink" content-type="dwc:institutional_code" xlink:type="simple">MNRJ</named-content>) and taking into account that it will have serious taxonomic consequences, we opted to propose only the synonymy of <italic><tp:taxon-name><tp:taxon-name-part taxon-name-part-type="genus" reg="Sadocus">S.</tp:taxon-name-part> <tp:taxon-name-part taxon-name-part-type="species" reg="brasiliensis">brasiliensis</tp:taxon-name-part></tp:taxon-name></italic> with <italic><tp:taxon-name><tp:taxon-name-part taxon-name-part-type="genus" reg="Discocyrtus">D.</tp:taxon-name-part> <tp:taxon-name-part taxon-name-part-type="species" reg="catharinensis">catharinensis</tp:taxon-name-part></tp:taxon-name></italic>.</p></tp:treatment-sec><tp:treatment-sec><!--Section generated to contain objects referenced in tp:taxon-treatment.--><fig id="F11" position="float" orientation="portrait"><object-id xmlns:xlink="http://www.w3.org/1999/xlink" content-type="doi" xlink:type="simple">10.3897/zookeys.1025.57806.figure11</object-id><object-id xmlns:xlink="http://www.w3.org/1999/xlink" content-type="arpha" xlink:type="simple">6F5F0CFE-5AA4-527D-A655-7585A85BF6E4</object-id><label>Figure 11.</label><caption><p>Distal part of penis <italic><tp:taxon-name><tp:taxon-name-part taxon-name-part-type="genus" reg="Sadocus">Sadocus</tp:taxon-name-part></tp:taxon-name></italic> and <italic><tp:taxon-name><tp:taxon-name-part taxon-name-part-type="genus" reg="Discocyrtus">Discocyrtus</tp:taxon-name-part></tp:taxon-name></italic>, dorsal and ventral views, respectively <bold>A, B</bold><italic><tp:taxon-name><tp:taxon-name-part taxon-name-part-type="genus" reg="Sadocus">S.</tp:taxon-name-part> <tp:taxon-name-part taxon-name-part-type="species" reg="asperatus">asperatus</tp:taxon-name-part></tp:taxon-name></italic>, macrosetae colorized and numbered <bold>C, D</bold><italic><tp:taxon-name><tp:taxon-name-part taxon-name-part-type="genus" reg="Sadocus">S.</tp:taxon-name-part> <tp:taxon-name-part taxon-name-part-type="species" reg="ingens">ingens</tp:taxon-name-part></tp:taxon-name></italic><bold>E, F</bold><italic><tp:taxon-name><tp:taxon-name-part taxon-name-part-type="genus" reg="Sadocus">S.</tp:taxon-name-part> <tp:taxon-name-part taxon-name-part-type="species" reg="polyacanthus">polyacanthus</tp:taxon-name-part></tp:taxon-name></italic><bold>G, H</bold><italic><tp:taxon-name><tp:taxon-name-part taxon-name-part-type="genus" reg="Sadocus">S.</tp:taxon-name-part> <tp:taxon-name-part taxon-name-part-type="species" reg="dilatatus">dilatatus</tp:taxon-name-part></tp:taxon-name></italic><bold>I, J</bold><italic><tp:taxon-name><tp:taxon-name-part taxon-name-part-type="genus" reg="Sadocus">S.</tp:taxon-name-part> <tp:taxon-name-part taxon-name-part-type="species" reg="funestus">funestus</tp:taxon-name-part></tp:taxon-name></italic><bold>K, L</bold><italic><tp:taxon-name><tp:taxon-name-part taxon-name-part-type="genus" reg="Discocyrtus">D.</tp:taxon-name-part> <tp:taxon-name-part taxon-name-part-type="species" reg="catharinensis">catharinensis</tp:taxon-name-part></tp:taxon-name></italic>. Scale bar of drawings: 0.1mm.</p></caption><graphic xmlns:xlink="http://www.w3.org/1999/xlink" xlink:href="zookeys-1025-091-g011.jpg" position="float" orientation="portrait" xlink:type="simple" id="oo_522921.jpg"><uri content-type="original_file" xlink:type="simple">https://binary.pensoft.net/fig/522921</uri></graphic></fig></tp:treatment-sec><ref-list><ref id="B89"><mixed-citation xmlns:xlink="http://www.w3.org/1999/xlink" xlink:type="simple"><person-group><name name-style="western"><surname>Soares</surname><given-names>BAM</given-names></name></person-group> (<year>1944a</year>) <article-title>Notas sobre opiliões da coleção do Museu Nacional do Rio de Janeiro.</article-title><source>Papéis avulsos do Departamento de Zoologia</source><volume>6</volume>(<issue>15</issue>): <fpage>163</fpage>–<lpage>180</lpage>.</mixed-citation></ref><ref id="B93"><mixed-citation xmlns:xlink="http://www.w3.org/1999/xlink" xlink:type="simple"><person-group><name name-style="western"><surname>Soares</surname><given-names>BAM</given-names></name><name name-style="western"><surname>Soares</surname><given-names>HEM</given-names></name></person-group> (<year>1949</year>) <article-title>Monografia dos gêneros de opiliões neotrópicos II.</article-title><source>Arquivos de zoologia do Estado de São Paulo</source><volume>7</volume>(<issue>2</issue>): <fpage>149</fpage>–<lpage>240</lpage>.</mixed-citation></ref><ref id="B95"><mixed-citation xmlns:xlink="http://www.w3.org/1999/xlink" xlink:type="simple"><person-group><name name-style="western"><surname>Soares</surname><given-names>HEM</given-names></name></person-group> (<year>1966</year>) <article-title>Opiliões da coleção Gofferjè (<tp:taxon-name><tp:taxon-name-part taxon-name-part-type="order">Opiliones</tp:taxon-name-part></tp:taxon-name>: <tp:taxon-name><tp:taxon-name-part taxon-name-part-type="family">Gonyleptidae</tp:taxon-name-part></tp:taxon-name>, <tp:taxon-name><tp:taxon-name-part taxon-name-part-type="family">Phalangodidae</tp:taxon-name-part></tp:taxon-name>).</article-title><source>Papéis Avulsos do Departamento de Zoologia</source><volume>18</volume>(<issue>10</issue>): <fpage>77</fpage>–<lpage>102</lpage>.</mixed-citation></ref><ref id="B81"><mixed-citation xmlns:xlink="http://www.w3.org/1999/xlink" xlink:type="simple"><person-group><name name-style="western"><surname>Roewer</surname><given-names>CF</given-names></name></person-group> (<year>1930</year>) <article-title>Weitere Weberknechte IV. (4. Ergänzung der Weberknechte der Erde, 1923).</article-title><source>Abhandlungen der Naturwissenschaftlichen Verein zu Bremen</source><volume>27</volume>(<issue>3</issue>): <fpage>341</fpage>–<lpage>452</lpage>.</mixed-citation></ref><ref id="B51"><mixed-citation xmlns:xlink="http://www.w3.org/1999/xlink" xlink:type="simple"><person-group><name name-style="western"><surname>Mello-Leitão</surname><given-names>CF</given-names></name></person-group> (<year>1932</year>) <article-title>Opiliões do Brasil.</article-title><source>Revista do Museu Paulista</source><volume>17</volume>(<issue>2</issue>): <fpage>1</fpage>–<lpage>505</lpage>.</mixed-citation></ref><ref id="B90"><mixed-citation xmlns:xlink="http://www.w3.org/1999/xlink" xlink:type="simple"><person-group><name name-style="western"><surname>Soares</surname><given-names>BAM</given-names></name></person-group> (<year>1944b</year>) <article-title>Notas sobre opiliões XIV.</article-title><source>Papéis avulsos do Departamento de Zoologia</source><volume>6</volume>(<issue>20</issue>): <fpage>221</fpage>–<lpage>224</lpage>.</mixed-citation></ref><ref id="B72"><mixed-citation xmlns:xlink="http://www.w3.org/1999/xlink" xlink:type="simple"><person-group><name name-style="western"><surname>Quoy</surname><given-names>JRC</given-names></name><name name-style="western"><surname>Gaimard</surname><given-names>JP</given-names></name></person-group> (<year>1824</year>) <article-title>Division 3° Zoologie. Section II. Des Arachnides et des Insectes.</article-title> In: <person-group><name name-style="western"><surname>Freycinet</surname><given-names>L de</given-names></name></person-group> (<role>Ed.</role>) <issue-title>Voyage autour du Monde entrepris par ordre du Roi exécuté sur les corvettes de S.</issue-title><source>M. l’Uranie et la Physicienne, pendant les années 1817, 1818, 1819 et 1820. Pillet Aîné, Paris</source>, <fpage>542</fpage>–<lpage>558</lpage>.</mixed-citation></ref><ref id="B87"><mixed-citation xmlns:xlink="http://www.w3.org/1999/xlink" xlink:type="simple"><person-group><name name-style="western"><surname>Soares</surname><given-names>HEM</given-names></name><name name-style="western"><surname>Soares</surname><given-names>BAM</given-names></name></person-group> (<year>1987</year>) <article-title>Opera Opiliologica Varia XVIII. (<tp:taxon-name><tp:taxon-name-part taxon-name-part-type="order">Opiliones</tp:taxon-name-part></tp:taxon-name>, <tp:taxon-name><tp:taxon-name-part taxon-name-part-type="family">Cosmetidae</tp:taxon-name-part></tp:taxon-name> e <tp:taxon-name><tp:taxon-name-part taxon-name-part-type="family">Gonyleptidae</tp:taxon-name-part></tp:taxon-name>).</article-title><source>Revista Brasileira de Entomologia</source><volume>31</volume>(<issue>1</issue>): <fpage>1</fpage>–<lpage>11</lpage>.</mixed-citation></ref><ref id="B41"><mixed-citation xmlns:xlink="http://www.w3.org/1999/xlink" xlink:type="simple"><person-group><name name-style="western"><surname>Kury</surname><given-names>AB</given-names></name><name name-style="western"><surname>Mendes</surname><given-names>AC</given-names></name><name name-style="western"><surname>Cardoso</surname><given-names>L</given-names></name><name name-style="western"><surname>Kury</surname><given-names>MS</given-names></name><name name-style="western"><surname>Granado Ade</surname><given-names>A</given-names></name><name name-style="western"><surname>Giribet</surname><given-names>G</given-names></name></person-group> (<year>2020b</year>) World Catalogue of <tp:taxon-name><tp:taxon-name-part taxon-name-part-type="order">Opiliones</tp:taxon-name-part></tp:taxon-name>. WCO-Lite version 1.2.1. <ext-link xlink:type="simple" ext-link-type="uri" xlink:href="https://wcolite.com/">https://wcolite.com/</ext-link></mixed-citation></ref><ref id="B13"><mixed-citation xmlns:xlink="http://www.w3.org/1999/xlink" xlink:type="simple"><person-group><name name-style="western"><surname>Carvalho</surname><given-names>RN</given-names></name><name name-style="western"><surname>Kury</surname><given-names>A</given-names></name></person-group> (<year>2018</year>) <article-title>Further dismemberment of <italic><tp:taxon-name><tp:taxon-name-part taxon-name-part-type="genus">Discocyrtus</tp:taxon-name-part></tp:taxon-name></italic> with description of a new Amazonian genus and a new subfamily of <tp:taxon-name><tp:taxon-name-part taxon-name-part-type="family">Gonyleptidae</tp:taxon-name-part></tp:taxon-name> (<tp:taxon-name><tp:taxon-name-part taxon-name-part-type="order">Opiliones</tp:taxon-name-part></tp:taxon-name>, <tp:taxon-name><tp:taxon-name-part taxon-name-part-type="suborder">Laniatores</tp:taxon-name-part></tp:taxon-name>).</article-title><source>European Journal of Taxonomy</source><volume>393</volume>: <fpage>1</fpage>–<lpage>32</lpage>. <ext-link xlink:type="simple" ext-link-type="doi" xlink:href="10.5852/ejt.2018.393">https://doi.org/10.5852/ejt.2018.393</ext-link></mixed-citation></ref><ref id="B14"><mixed-citation xmlns:xlink="http://www.w3.org/1999/xlink" xlink:type="simple"><person-group><name name-style="western"><surname>Carvalho</surname><given-names>RN</given-names></name><name name-style="western"><surname>Kury</surname><given-names>AB</given-names></name></person-group> (<year>2021</year>) <article-title>A new subfamily of <tp:taxon-name><tp:taxon-name-part taxon-name-part-type="family">Gonyleptidae</tp:taxon-name-part></tp:taxon-name> formed by false <italic><tp:taxon-name><tp:taxon-name-part taxon-name-part-type="genus">Discocyrtus</tp:taxon-name-part></tp:taxon-name></italic> Holmberg, 1878 from Brazil, with revalidation of <italic><tp:taxon-name><tp:taxon-name-part taxon-name-part-type="genus">Pachylobos</tp:taxon-name-part></tp:taxon-name></italic> Piza, 1940 and description of a new genus.</article-title><source>Zoologischer Anzeiger</source><volume>290</volume>: <fpage>79</fpage>–<lpage>112</lpage>. <ext-link xlink:type="simple" ext-link-type="doi" xlink:href="10.1016/j.jcz.2020.11.004">https://doi.org/10.1016/j.jcz.2020.11.004</ext-link></mixed-citation></ref></ref-list></tp:taxon-treatment>
