# Supplementary material for: Revision of the southern Andean genus Sadocus Sørensen, 1886 (Opiliones, Gonyleptidae, Pachylinae)
Source: Zookeys. 2021 Mar 22;1025:91–137. doi: 10.3897/zookeys.1025.57806 (PMC8007552; doi:10.3897/zookeys.1025.57806)
Supplement: XML Treatment for Eubalta planiceps [file zookeys.1025.57806-treatment11.xml]

<!DOCTYPE tp:taxon-treatment
  PUBLIC "-//TaxonX//DTD Taxonomic Treatment Publishing DTD v0 20100105//EN" "tax-treatment-NSO.dtd">
<tp:taxon-treatment xmlns:tp="http://www.plazi.org/taxpub"><tp:treatment-meta><kwd-group><label>Taxon classification</label><kwd><named-content xmlns:xlink="http://www.w3.org/1999/xlink" content-type="kingdom">Animalia</named-content></kwd><kwd><named-content xmlns:xlink="http://www.w3.org/1999/xlink" content-type="order">Opiliones</named-content></kwd><kwd><named-content xmlns:xlink="http://www.w3.org/1999/xlink" content-type="family">Gonyleptidae</named-content></kwd></kwd-group><mixed-citation publication-type="journal"><person-group><name><surname>Pessoa-Silva</surname><given-names>Marília</given-names></name><name><surname>Hara</surname><given-names>Marcos Ryotaro</given-names></name><name><surname>Pinto-da-Rocha</surname><given-names>Ricardo</given-names></name></person-group><article-title>Revision of the southern Andean genus <italic><tp:taxon-name><tp:taxon-name-part taxon-name-part-type="genus" reg="Sadocus">Sadocus</tp:taxon-name-part></tp:taxon-name></italic> Sørensen, 1886 (<tp:taxon-name><tp:taxon-name-part taxon-name-part-type="order">Opiliones</tp:taxon-name-part></tp:taxon-name>, <tp:taxon-name><tp:taxon-name-part taxon-name-part-type="family">Gonyleptidae</tp:taxon-name-part></tp:taxon-name>, <tp:taxon-name><tp:taxon-name-part taxon-name-part-type="subfamily">Pachylinae</tp:taxon-name-part></tp:taxon-name>)</article-title><source>Zookeys</source><day>22</day><month>3</month><year>2021</year><volume>1025</volume><fpage>91</fpage><lpage>137</lpage><pub-id pub-id-type="doi">10.3897/zookeys.1025.57806</pub-id></mixed-citation></tp:treatment-meta><tp:nomenclature><tp:taxon-name><object-id xmlns:xlink="http://www.w3.org/1999/xlink" content-type="arpha" xlink:type="simple">238C7919-F7AC-5E92-B3A1-9A4F53C0EC0A</object-id>
              <tp:taxon-name-part taxon-name-part-type="genus" reg="Eubalta">Eubalta</tp:taxon-name-part>
              <tp:taxon-name-part taxon-name-part-type="species" reg="planiceps">planiceps</tp:taxon-name-part>
            </tp:taxon-name><tp:taxon-authority>(Gervais, 1842)</tp:taxon-authority></tp:nomenclature><tp:treatment-sec sec-type="remarks" id="SECID0EBGBM"><title>Remarks.</title><p><italic><tp:taxon-name><tp:taxon-name-part taxon-name-part-type="genus" reg="Sadocus">Sadocus</tp:taxon-name-part> <tp:taxon-name-part taxon-name-part-type="species" reg="planiceps">planiceps</tp:taxon-name-part></tp:taxon-name></italic> (originally <italic><tp:taxon-name><tp:taxon-name-part taxon-name-part-type="genus" reg="Gonyleptes">Gonyleptes</tp:taxon-name-part> <tp:taxon-name-part taxon-name-part-type="species" reg="planiceps">planiceps</tp:taxon-name-part></tp:taxon-name></italic> Gervais, 1842) has a convoluted taxonomic history, with many previously unknown synonyms detected, which will be published elsewhere (briefly commented in <xref ref-type="bibr" rid="B65">Pessoa-Silva et al. 2020</xref>). We excluded it from <italic><tp:taxon-name><tp:taxon-name-part taxon-name-part-type="genus" reg="Sadocus">Sadocus</tp:taxon-name-part></tp:taxon-name></italic> because it lacks the synapomorphies of the genus. It also lacks the diagnostic characters of the genus, such as the typical ocularium shape and type of armature, dorsal scutum shape, just to name a few. Comparing with other species of Chilean <tp:taxon-name><tp:taxon-name-part taxon-name-part-type="subfamily">Pachylinae</tp:taxon-name-part></tp:taxon-name>, we detected striking similarities with <italic><tp:taxon-name><tp:taxon-name-part taxon-name-part-type="genus" reg="Eubalta">Eubalta</tp:taxon-name-part> <tp:taxon-name-part taxon-name-part-type="species" reg="meridionalis">meridionalis</tp:taxon-name-part></tp:taxon-name></italic>. This synonymy did not go unnoticed by <xref ref-type="bibr" rid="B40">Kury et al. (2020a)</xref> in his catalogue, who also detected this in parallel with this revision. Finally, Kury et al. kindly invited us to publish this synonymy that resulted in a publication of that synonymy (<xref ref-type="bibr" rid="B65">Pessoa-Silva et al. 2020</xref>).</p></tp:treatment-sec><ref-list><ref id="B65"><mixed-citation xmlns:xlink="http://www.w3.org/1999/xlink" xlink:type="simple"><person-group><name name-style="western"><surname>Pessoa-Silva</surname><given-names>M</given-names></name><name name-style="western"><surname>Hara</surname><given-names>M</given-names></name><name name-style="western"><surname>Pinto-da-Rocha</surname><given-names>R</given-names></name></person-group> (<year>2020</year>) <article-title>Chapter 12. <tp:taxon-name><tp:taxon-name-part taxon-name-part-type="subfamily">Pachylinae</tp:taxon-name-part></tp:taxon-name> at their southernmost extreme (<tp:taxon-name><tp:taxon-name-part taxon-name-part-type="suborder">Laniatores</tp:taxon-name-part></tp:taxon-name>: <tp:taxon-name><tp:taxon-name-part taxon-name-part-type="family">Gonyleptidae</tp:taxon-name-part></tp:taxon-name>).</article-title> In: <person-group><name name-style="western"><surname>Kury</surname><given-names>AB</given-names></name><name name-style="western"><surname>Mendes</surname><given-names>AC</given-names></name><name name-style="western"><surname>Cardoso</surname><given-names>L</given-names></name><name name-style="western"><surname>Kury</surname><given-names>MS</given-names></name><name name-style="western"><surname>Granado</surname><given-names>AA</given-names></name></person-group> (<role>Eds</role>) <issue-title>WCO-Lite: online world catalogue of harvestmen (Arachnida, Opiliones).</issue-title><source>Version 1.0 – Checklist of all valid nomina in <tp:taxon-name><tp:taxon-name-part taxon-name-part-type="order">Opiliones</tp:taxon-name-part></tp:taxon-name> with authors and dates of publication up to 2018. Self published, Rio de Janeiro</source>, <fpage>58</fpage>–<lpage>59</lpage>.</mixed-citation></ref><ref id="B40"><mixed-citation xmlns:xlink="http://www.w3.org/1999/xlink" xlink:type="simple"><person-group><name name-style="western"><surname>Kury</surname><given-names>AB</given-names></name><name name-style="western"><surname>Mendes</surname><given-names>AC</given-names></name><name name-style="western"><surname>Cardoso</surname><given-names>L</given-names></name><name name-style="western"><surname>Kury</surname><given-names>MS</given-names></name><name name-style="western"><surname>Granado Ade</surname><given-names>A</given-names></name></person-group> (<year>2020a</year>) <source>WCO-Lite: online world catalogue of harvestmen (<tp:taxon-name><tp:taxon-name-part taxon-name-part-type="class">Arachnida</tp:taxon-name-part></tp:taxon-name>, <tp:taxon-name><tp:taxon-name-part taxon-name-part-type="order">Opiliones</tp:taxon-name-part></tp:taxon-name>). Version 1.0 – Checklist of all valid nomina in <tp:taxon-name><tp:taxon-name-part taxon-name-part-type="order">Opiliones</tp:taxon-name-part></tp:taxon-name> with authors and dates of publications up to 2018.</source><publisher-name>Self published</publisher-name>, <publisher-loc>Rio de Janeiro</publisher-loc>, <size units="page">237 pp</size>.</mixed-citation></ref></ref-list></tp:taxon-treatment>
